# Supplementary material for: Transcriptional and Immunologic Correlates of Response to Pandemic Influenza Vaccine in Aviremic, HIV-Infected Children
Source: Front Immunol. 2021 Mar 25;12:639358. doi: 10.3389/fimmu.2021.639358 (PMC8044856; doi:10.3389/fimmu.2021.639358)
Supplement: Supplementary file 1 [file DataSheet_1.xlsx]

## Sheet: s1
Table s1. Baseline HR vs. LNR Top Differentially Expressed Genes
ProbeID	SYMBOL	Fold Change	|Fold Change|	t	P.Value	adj.P.Val	RefSeq_ID	Entrez_Gene_ID	Protein_Product	Probe_Id	Array_Address_Id	Probe_Type	Definition	Synonyms
1740709	HS.336643	-1.31994	1.31994	-4.479	0.000113028	0.609489				ILMN_1905310	1740709	S	NISC_gl09g03.y1 NCI_CGAP_Lei2 Homo sapiens cDNA clone IMAGE:3290668 5, mRNA sequence
2600176	C19ORF6	1.71745	1.71745	4.40684	0.000137646	0.609489	NM_001033026.1	91304	NP_001028198.1	ILMN_1762439	2600176	I	Homo sapiens chromosome 19 open reading frame 6 (C19orf6), transcript variant 1, mRNA.	R32184_3; ASBABP1; MGC4022
610598	CHI3L2	-1.89134	1.89134	-4.26784	0.000200987	0.618898	NM_004000.2	1117	NP_003991.2	ILMN_2326273	610598	A	Homo sapiens chitinase 3-like 2 (CHI3L2), transcript variant 1, mRNA.	YKL39; YKL-39
7210435	RFC4	-1.35037	1.35037	-4.26446	0.000202842	0.618898	NM_002916.3	5984	NP_002907.1	ILMN_2370365	7210435	A	Homo sapiens replication factor C (activator 1) 4, 37kDa (RFC4), transcript variant 1, mRNA.	A1; RFC37; MGC27291
3710735	RASGRP2	1.5104	1.5104	4.20385	0.000239124	0.641176	NM_153819.1	10235	NP_722541.1	ILMN_1794594	3710735	A	Homo sapiens RAS guanyl releasing protein 2 (calcium and DAG-regulated) (RASGRP2), transcript variant 2, mRNA.	CDC25L; CALDAG-GEFI
5270730	ACTB	1.52922	1.52922	4.11638	0.000303036	0.65445	NM_001101.2	60	NP_001092.1	ILMN_1777296	5270730	S	Homo sapiens actin, beta (ACTB), mRNA.	PS1TP5BP1; beta-actin
1450059	LOC100133008	-1.42296	1.42296	-4.08198	0.000332553	0.65445	XM_001723587.1	100133008	XP_001723639.1	ILMN_3238137	1450059	S	PREDICTED: Homo sapiens hypothetical protein LOC100133008 (LOC100133008), mRNA.
2370594	GSTA5	-1.64546	1.64546	-3.84585	0.000626947	0.973823	NM_153699.1	221357	NP_714543.1	ILMN_1788122	2370594	S	Homo sapiens glutathione S-transferase alpha 5 (GSTA5), mRNA.
240484	ZNF182	1.31984	1.31984	3.58764	0.00124227	0.999813	NM_001007088.1	7569	NP_001007089.1	ILMN_2337835	240484	A	Homo sapiens zinc finger protein 182 (ZNF182), transcript variant 2, mRNA.	ZNF21; KOX14; HHZ150; Zfp182; MGC131713; MGC125383
7200142	POLR2C	1.63501	1.63501	3.58278	0.00125822	0.999813	NM_032940.2	5432	NP_116558.1	ILMN_1659411	7200142	I	Homo sapiens polymerase (RNA) II (DNA directed) polypeptide C, 33kDa (POLR2C), mRNA.	RPB31; hsRPB3; RPB3; hRPB33
5260291	POMC	-1.50146	1.50146	-3.56411	0.00132139	0.999813	NM_001035256.1	5443	NP_001030333.1	ILMN_1672899	5260291	S	Homo sapiens proopiomelanocortin (POMC), transcript variant 1, mRNA.	POC; LPH; ACTH; NPP; MSH; CLIP
3400538	IGFBP7	1.44776	1.44776	3.53002	0.0014447	0.999813	NM_001553.1	3490	NP_001544.1	ILMN_2062468	3400538	S	Homo sapiens insulin-like growth factor binding protein 7 (IGFBP7), mRNA.	MAC25; IGFBP-7; IGFBP-7v; PSF; FSTL2
620066	MGAT4B	1.30442	1.30442	3.51997	0.00148314	0.999813	NM_014275.3	11282	NP_055090.1	ILMN_1722438	620066	I	Homo sapiens mannosyl (alpha-1,3-)-glycoprotein beta-1,4-N-acetylglucosaminyltransferase, isozyme B (MGAT4B), transcript variant 1, mRNA.	GNT-IVB; GNT-IV
6770242	MARCKSL1	1.47987	1.47987	3.51283	0.00151107	0.999813	NM_023009.4	65108	NP_075385.1	ILMN_1714433	6770242	S	Homo sapiens MARCKS-like 1 (MARCKSL1), mRNA.	F52; MACMARCKS; MLP; MLP1; MRP
1450358	HBD	-3.61838	3.61838	-3.46761	0.00170005	0.999813	NM_000519.3	3045	NP_000510.1	ILMN_1815527	1450358	S	Homo sapiens hemoglobin, delta (HBD), mRNA.
5560279	LOC728069	1.43102	1.43102	3.46644	0.00170522	0.999813	XM_001128421.1	728069	XP_001128421.1	ILMN_1668743	5560279	S	PREDICTED: Homo sapiens hypothetical LOC728069 (LOC728069), mRNA.
4040709	SON	1.30466	1.30466	3.45239	0.00176863	0.999813	NM_138927.1	6651	NP_620305.1	ILMN_2323302	4040709	A	Homo sapiens SON DNA binding protein (SON), transcript variant f, mRNA.	FLJ21099; SON3; KIAA1019; BASS1; NREBP; C21orf50; DBP-5; FLJ33914
7650747	ARHGAP30	1.74689	1.74689	3.4217	0.00191523	0.999813	NM_001025598.1	257106	NP_001020769.1	ILMN_1751164	7650747	I	Homo sapiens Rho GTPase activating protein 30 (ARHGAP30), transcript variant 1, mRNA.	FLJ00267; RP11-544M22.6; FLJ44128
5360070	CCNB2	-1.38938	1.38938	-3.41802	0.00193355	0.999813	NM_004701.2	9133	NP_004692.1	ILMN_1801939	5360070	S	Homo sapiens cyclin B2 (CCNB2), mRNA.	HsT17299
3400133	TCEB2	-1.3766	1.3766	-3.37798	0.00214449	0.999813	NM_007108.2	6923	NP_009039.1	ILMN_2377185	3400133	A	Homo sapiens transcription elongation factor B (SIII), polypeptide 2 (18kDa, elongin B) (TCEB2), transcript variant 1, mRNA.	SIII
7200403	SPG21	1.46446	1.46446	3.37732	0.00214814	0.999813	NM_016630.3	51324	NP_057714.1	ILMN_1657423	7200403	A	Homo sapiens spastic paraplegia 21 (autosomal recessive, Mast syndrome) (SPG21), transcript variant 1, mRNA. XM_945612 XM_945613 XM_945615 XM_945617 XM_945619 XM_945622	BM-019; GL010; ACP33; MAST
4480164	LOC643534	-1.36561	1.36561	-3.32013	0.00248888	0.999813	XM_936822.2	643534	XP_941915.2	ILMN_3200070	4480164	A	PREDICTED: Homo sapiens similar to hCG37526 (LOC643534), mRNA.
2690446	MYL4	-1.54713	1.54713	-3.26915	0.00283601	0.999813	NM_001002841.1	4635	NP_001002841.1	ILMN_1716062	2690446	I	Homo sapiens myosin, light chain 4, alkali; atrial, embryonic (MYL4), transcript variant 1, mRNA.	ALC1; AMLC; GT1; PRO1957
2140288	FLJ22662	1.47413	1.47413	3.26363	0.00287628	0.999813	NM_024829.4	79887	NP_079105.3	ILMN_1707286	2140288	S	Homo sapiens hypothetical protein FLJ22662 (FLJ22662), mRNA.
7550280	C3ORF17	-1.30765	1.30765	-3.236	0.0030862	0.999813	NM_001025072.2	25871	NP_001020243.1	ILMN_2331658	7550280	A	Homo sapiens chromosome 3 open reading frame 17 (C3orf17), transcript variant 2, mRNA.	DKFZP434F2021
4670167	CAPZB	1.57811	1.57811	3.21501	0.00325545	0.999813	NM_004930.2	832	NP_004921.1	ILMN_2053921	4670167	S	Homo sapiens capping protein (actin filament) muscle Z-line, beta (CAPZB), mRNA.	CAPB; MGC104401; MGC129749; MGC129750; CAPZ; CAPPB
4850494	LOC643384	1.46669	1.46669	3.20471	0.00334173	0.999813	XR_016363.2	643384		ILMN_3219806	4850494	A	PREDICTED: Homo sapiens hypothetical LOC643384 (LOC643384), mRNA.
460243	UNC93B1	1.53122	1.53122	3.19909	0.00338968	0.999813	NM_030930.2	81622	NP_112192.2	ILMN_1654812	460243	S	Homo sapiens unc-93 homolog B1 (C. elegans) (UNC93B1), mRNA.	UNC93B; UNC93; MGC126617
1660286	RILPL2	1.36245	1.36245	3.16822	0.00366539	0.999813	NM_145058.1	196383	NP_659495.1	ILMN_1678490	1660286	S	Homo sapiens Rab interacting lysosomal protein-like 2 (RILPL2), mRNA.	FLJ30380; MGC7036; FLJ32372
1500010	CDC20	-1.70282	1.70282	-3.16435	0.00370135	0.999813	NM_001255.2	991	NP_001246.2	ILMN_1663390	1500010	S	Homo sapiens cell division cycle 20 homolog (S. cerevisiae) (CDC20), mRNA.	CDC20A; bA276H19.3; MGC102824; p55CDC
50754	SPG21	1.40922	1.40922	3.15896	0.00375211	0.999813	NM_016630.3	51324	NP_057714.1	ILMN_1733560	50754	I	Homo sapiens spastic paraplegia 21 (autosomal recessive, Mast syndrome) (SPG21), transcript variant 1, mRNA. XM_945612 XM_945613 XM_945615 XM_945617 XM_945619 XM_945622	BM-019; GL010; ACP33; MAST
1980360	SDF4	1.43776	1.43776	3.12605	0.00407674	0.999813	NM_016547.1	51150	NP_057631.1	ILMN_1696065	1980360	A	Homo sapiens stromal cell derived factor 4 (SDF4), mRNA.	RP5-902P8.6; Cab45
7000463	HNRNPK	2.00845	2.00845	3.11349	0.0042076	0.999813	NM_031263.2	3190	NP_112553.1	ILMN_3179371	7000463	A	Homo sapiens heterogeneous nuclear ribonucleoprotein K (HNRNPK), transcript variant 2, mRNA.
5700615	LOC100129552	-1.64409	1.64409	-3.10715	0.00427514	0.999813	XR_039263.1	100129552		ILMN_3190596	5700615	A	PREDICTED: Homo sapiens misc_RNA (LOC100129552), miscRNA.
2190470	KLF10	1.35049	1.35049	3.10511	0.00429712	0.999813	NM_005655.1	7071	NP_005646.1	ILMN_2411897	2190470	A	Homo sapiens Kruppel-like factor 10 (KLF10), transcript variant 1, mRNA.	TIEG; EGRA; TIEG1
5570398	FCGR1C	-1.64248	1.64248	-3.09068	0.00445549	0.999813	NM_001128589.1	100132417	NP_001122061.1	ILMN_3247506	5570398	S	Homo sapiens Fc fragment of IgG, high affinity Ic, receptor (CD64) (FCGR1C), mRNA.
5810719	CIDEB	1.31613	1.31613	3.08294	0.00454271	0.999813	NM_014430.2	27141	NP_055245.2	ILMN_1668910	5810719	S	Homo sapiens cell death-inducing DFFA-like effector b (CIDEB), mRNA.
1090594	RNF146	1.31718	1.31718	3.07252	0.00466282	0.999813	NM_030963.2	81847	NP_112225.2	ILMN_1685679	1090594	S	Homo sapiens ring finger protein 146 (RNF146), mRNA.	DKFZP434O1427; RP3-351K20.1; dJ351K20.1
3400598	WIPI1	1.33443	1.33443	3.06786	0.00471739	0.999813	NM_017983.4	55062	NP_060453.2	ILMN_1781386	3400598	S	Homo sapiens WD repeat domain, phosphoinositide interacting 1 (WIPI1), mRNA.	WIPI49; FLJ10055; Atg18
5420592	SRC	1.41644	1.41644	3.06726	0.00472453	0.999813	NM_198291.1	6714	NP_938033.1	ILMN_1729987	5420592	A	Homo sapiens v-src sarcoma (Schmidt-Ruppin A-2) viral oncogene homolog (avian) (SRC), transcript variant 2, mRNA.	SRC1; p60-Src; c-SRC; ASV
1940132	CD151	1.39356	1.39356	3.05195	0.00490866	0.999813	NM_139029.1	977	NP_620598.1	ILMN_1661589	1940132	I	Homo sapiens CD151 molecule (Raph blood group) (CD151), transcript variant 4, mRNA.	TSPAN24; MER2; GP27; SFA1; PETA-3; RAPH
730685	RGS19	1.38722	1.38722	3.05066	0.00492445	0.999813	NM_005873.2	10287	NP_005864.1	ILMN_1677085	730685	S	Homo sapiens regulator of G-protein signaling 19 (RGS19), transcript variant 1, mRNA.	RGSGAIP; GAIP
6250053	PTTG1IP	1.34181	1.34181	3.04625	0.00497898	0.999813	NM_004339.2	754	NP_004330.1	ILMN_1802251	6250053	S	Homo sapiens pituitary tumor-transforming 1 interacting protein (PTTG1IP), mRNA.	C21orf3; C21orf1; PBF
610678	ERF	1.44283	1.44283	3.04477	0.00499736	0.999813	NM_006494.1	2077	NP_006485.1	ILMN_1652749	610678	S	Homo sapiens Ets2 repressor factor (ERF), mRNA.	PE-2
3990273	PGAM4	1.36418	1.36418	3.02996	0.00518519	0.999813	NM_001029891.2	441531	NP_001025062.1	ILMN_1691104	3990273	A	Homo sapiens phosphoglycerate mutase family member 4 (PGAM4), mRNA.	dJ1000K24.1; PGAM-B; PGAM3
1500747	CBX7	1.33227	1.33227	3.02802	0.00521018	0.999813	NM_175709.2	23492	NP_783640.1	ILMN_1657361	1500747	S	Homo sapiens chromobox homolog 7 (CBX7), mRNA.
5080072	POMC	-1.33336	1.33336	-3.02688	0.005225	0.999813	NM_001035256.1	5443	NP_001030333.1	ILMN_2403664	5080072	A	Homo sapiens proopiomelanocortin (POMC), transcript variant 1, mRNA.	POC; LPH; ACTH; NPP; MSH; CLIP
5690639	FBLN5	-1.31506	1.31506	-2.98813	0.00575248	0.999813	NM_006329.2	10516	NP_006320.2	ILMN_1664176	5690639	S	Homo sapiens fibulin 5 (FBLN5), mRNA.	ARMD3; UP50; DANCE; FLJ90059; EVEC
670010	LOC650298	-1.87957	1.87957	-2.97826	0.00589476	0.999813	XM_939387.1	650298	XP_944480.1	ILMN_1737991	670010	S	PREDICTED: Homo sapiens similar to 40S ribosomal protein S26 (LOC650298), mRNA.
1980241	LOC728188	1.49727	1.49727	2.97615	0.0059255	0.999813	XM_001126103.2	728188	XP_001126103.1	ILMN_3247895	1980241	S	PREDICTED: Homo sapiens similar to phosphoglycerate mutase processed protein (LOC728188), mRNA.
70180	LOC100133823	-1.83174	1.83174	-2.96694	0.00606201	0.999813	XR_037771.1	100133823		ILMN_3236675	70180	S	PREDICTED: Homo sapiens misc_RNA (LOC100133823), miscRNA.
2230242	CNN2	1.63621	1.63621	2.95657	0.00621906	0.999813	NM_004368.2	1265	NP_004359.1	ILMN_1708486	2230242	I	Homo sapiens calponin 2 (CNN2), transcript variant 1, mRNA.
2190743	RBM23	1.33788	1.33788	2.9529	0.00627564	0.999813	NM_018107.4	55147	NP_060577.3	ILMN_1780756	2190743	S	Homo sapiens RNA binding motif protein 23 (RBM23), transcript variant 2, mRNA.	MGC4458; PP239; RNPC4; CAPERbeta; FLJ10482
20347	TRADD	1.39647	1.39647	2.94179	0.00644974	0.999813	NM_003789.3	8717	NP_003780.1	ILMN_1793831	20347	I	Homo sapiens TNFRSF1A-associated via death domain (TRADD), mRNA.	MGC11078; Hs.89862
10414	PTTG1	-1.33089	1.33089	-2.91557	0.00687888	0.999813	NM_004219.2	9232	NP_004210.1	ILMN_1753196	10414	S	Homo sapiens pituitary tumor-transforming 1 (PTTG1), mRNA.	SECURIN; PTTG; MGC138276; EAP1; TUTR1; MGC126883; HPTTG
150528	MAEA	1.53386	1.53386	2.91446	0.00689766	0.999813	NM_005882.3	10296	NP_005873.2	ILMN_2327090	150528	A	Homo sapiens macrophage erythroblast attacher (MAEA), transcript variant 2, mRNA.	EMLP; HLC-10; EMP; PIG5
1940504	FKBP1A	1.57957	1.57957	2.91323	0.00691846	0.999813	NM_054014.1	2280	NP_463460.1	ILMN_2333367	1940504	A	Homo sapiens FK506 binding protein 1A, 12kDa (FKBP1A), transcript variant 12A, mRNA.	PKCI2; FKBP-12; FKBP1; FKBP12; FKBP12C; PPIASE; PKC12
2490240	PTPRE	1.49781	1.49781	2.90495	0.00706026	0.999813	NM_130435.2	5791	NP_569119.1	ILMN_2383611	2490240	A	Homo sapiens protein tyrosine phosphatase, receptor type, E (PTPRE), transcript variant 2, mRNA.	DKFZp313F1310; PTPE; HPTPE; R-PTP-EPSILON
1450192	CENPM	-1.38405	1.38405	-2.88799	0.00735956	0.999813	NM_001002876.1	79019	NP_001002876.1	ILMN_2368718	1450192	A	Homo sapiens centromere protein M (CENPM), transcript variant 2, mRNA.	C22orf18; bK250D10.2; PANE1; MGC861; CENP-M
2640088	ALDOA	1.65829	1.65829	2.87031	0.00768409	0.999813	NM_184041.1	226	NP_908930.1	ILMN_1736700	2640088	I	Homo sapiens aldolase A, fructose-bisphosphate (ALDOA), transcript variant 2, mRNA.	MGC17716; ALDA; MGC10942; MGC17767
5960224	PTTG3P	-1.40651	1.40651	-2.84069	0.00825823	0.999813	NR_002734.1	26255		ILMN_2049021	5960224	S	Homo sapiens pituitary tumor-transforming 3 (pseudogene) (PTTG3P), non-coding RNA.	rcPTTG1
3450349	CSF2RB	1.43348	1.43348	2.83558	0.00836126	0.999813	NM_000395.1	1439	NP_000386.1	ILMN_1798475	3450349	S	Homo sapiens colony stimulating factor 2 receptor, beta, low-affinity (granulocyte-macrophage) (CSF2RB), mRNA.	IL3RB; CDw131; CD131; IL5RB
6020097	SERPINA1	1.30951	1.30951	2.81365	0.00881754	0.999813	NM_001002236.1	5265	NP_001002236.1	ILMN_2256050	6020097	I	Homo sapiens serpin peptidase inhibitor, clade A (alpha-1 antiproteinase, antitrypsin), member 1 (SERPINA1), transcript variant 2, mRNA.	PI1; MGC23330; PRO2275; A1AT; AAT; MGC9222; PI; A1A
3310167	SDF4	1.49684	1.49684	2.80537	0.00899573	0.999813	NM_016176.2	51150	NP_057260.2	ILMN_2378257	3310167	A	Homo sapiens stromal cell derived factor 4 (SDF4), mRNA.	RP5-902P8.6; Cab45
1850592	RASSF5	1.46979	1.46979	2.80198	0.0090697	0.999813	NM_182665.2	83593	NP_872606.1	ILMN_1813795	1850592	A	Homo sapiens Ras association (RalGDS/AF-6) domain family member 5 (RASSF5), transcript variant 3, mRNA.	NORE1B; RAPL; MGC10823; Maxp1; NORE1A; MGC17344; NORE1; RASSF3
6620209	FCGR1B	-1.60645	1.60645	-2.79935	0.00912756	0.999813	NM_001004340.1	2210	NP_001004340.1	ILMN_2391051	6620209	A	Homo sapiens Fc fragment of IgG, high affinity Ib, receptor (CD64) (FCGR1B), transcript variant 2, mRNA.	CD64; IGFRB
780504	LOC442535	1.51864	1.51864	2.79661	0.00918821	0.999813	NM_001013738.1	442535	NP_001013760.1	ILMN_1754249	780504	S	Homo sapiens similar to T-cell receptor gamma chain V region PT-gamma-1/2 precursor (LOC442535), mRNA.
2600646	WDR45L	1.43858	1.43858	2.79463	0.00923208	0.999813	NM_019613.2	56270	NP_062559.1	ILMN_1685763	2600646	S	Homo sapiens WDR45-like (WDR45L), mRNA.	WIPI-3; WIPI3
940039	GRB2	1.39362	1.39362	2.79426	0.00924039	0.999813	NM_002086.3	2885	NP_002077.1	ILMN_1742521	940039	A	Homo sapiens growth factor receptor-bound protein 2 (GRB2), transcript variant 1, mRNA.	MST084; ASH; MSTP084; EGFRBP-GRB2; Grb3-3
6590341	RAB31	1.4949	1.4949	2.78773	0.00938698	0.999813	NM_006868.2	11031	NP_006859.2	ILMN_1660691	6590341	S	Homo sapiens RAB31, member RAS oncogene family (RAB31), mRNA.	Rab22B
6760021	SNHG7	1.39031	1.39031	2.76741	0.00985725	0.999813	NR_003672.2	84973		ILMN_3227023	6760021	A	Homo sapiens small nucleolar RNA host gene 7 (non-protein coding) (SNHG7), transcript variant 1, non-coding RNA.
3450288	LOC100134134	-1.41041	1.41041	-2.76389	0.00994103	0.999813	XM_001720850.1	100134134	XP_001720902.1	ILMN_3237946	3450288	S	PREDICTED: Homo sapiens similar to peroxidasin homolog (LOC100134134), mRNA.
1510291	PTTG1	-1.47373	1.47373	-2.76134	0.0100022	0.999813	NM_004219.2	9232	NP_004210.1	ILMN_2042771	1510291	S	Homo sapiens pituitary tumor-transforming 1 (PTTG1), mRNA.	SECURIN; PTTG; MGC138276; EAP1; TUTR1; MGC126883; HPTTG
6560722	RASGRP2	1.40277	1.40277	2.7584	0.0100728	0.999813	NM_005825.2	10235	NP_005816.2	ILMN_2375319	6560722	A	Homo sapiens RAS guanyl releasing protein 2 (calcium and DAG-regulated) (RASGRP2), transcript variant 1, mRNA.	CDC25L; CALDAG-GEFI
6760056	LOC100133800	-1.7317	1.7317	-2.75394	0.0101812	0.999813	XR_039017.1	100133800		ILMN_3287952	6760056	M	PREDICTED: Homo sapiens misc_RNA (LOC100133800), miscRNA.
1940296	LOC387841	-1.33192	1.33192	-2.75014	0.0102743	0.999813	XM_932678.1	387841	XP_937771.1	ILMN_1674983	1940296	A	PREDICTED: Homo sapiens similar to ribosomal protein L13a, transcript variant 2 (LOC387841), mRNA.
5390608	GSDMB	-1.41189	1.41189	-2.74726	0.0103455	0.999813	NM_018530.2	55876	NP_061000.2	ILMN_2347193	5390608	A	Homo sapiens gasdermin B (GSDMB), transcript variant 2, mRNA.	PRO2521; PP4052
5570538	SFRS17A	1.34003	1.34003	2.73947	0.0105404	0.999813	NM_005088.2	8227	NP_005079.2	ILMN_2117716	5570538	S	Homo sapiens splicing factor, arginine/serine-rich 17A (SFRS17A), transcript variant 1, mRNA.	CXYorf3; DXYS155E; MGC39904; XE7; MGC125365; 721P; CCDC133; MGC125366; XE7Y
2060136	ATG4B	1.36359	1.36359	2.73755	0.0105887	0.999813	NM_178326.2	23192	NP_847896.1	ILMN_2411915	2060136	A	Homo sapiens ATG4 autophagy related 4 homolog B (S. cerevisiae) (ATG4B), transcript variant 2, mRNA.	AUTL1; MGC1353; APG4B
7050639	LOC100130520	-1.75197	1.75197	-2.73463	0.0106631	0.999813	XM_001718053.1	100130520	XP_001718105.1	ILMN_3272741	7050639	M	PREDICTED: Homo sapiens similar to immune receptor expressed on myeloid cells 2 (LOC100130520), mRNA.
6840056	MYL6B	-1.4099	1.4099	-2.73028	0.0107745	0.999813	NM_002475.3	140465	NP_002466.1	ILMN_1713450	6840056	S	Homo sapiens myosin, light chain 6B, alkali, smooth muscle and non-muscle (MYL6B), mRNA.	MLC1SA
630356	DAZAP2	1.51207	1.51207	2.72071	0.0110233	0.999813	NM_014764.2	9802	NP_055579.1	ILMN_1718988	630356	S	Homo sapiens DAZ associated protein 2 (DAZAP2), mRNA.	KIAA0058; MGC766; MGC14319
3130736	LOC645688	-1.47283	1.47283	-2.71036	0.0112987	0.999813	XR_017614.1	645688		ILMN_1772888	3130736	S	PREDICTED: Homo sapiens similar to 60S ribosomal protein L12 (LOC645688), mRNA.
6020735	GINS2	-1.32356	1.32356	-2.70011	0.0115778	0.999813	NM_016095.1	51659	NP_057179.1	ILMN_1809590	6020735	S	Homo sapiens GINS complex subunit 2 (Psf2 homolog) (GINS2), mRNA.	Pfs2; PSF2; HSPC037
6900091	IKZF3	-1.57916	1.57916	-2.68275	0.0120651	0.999813	NM_183228.1	22806	NP_899051.1	ILMN_1669692	6900091	A	Homo sapiens IKAROS family zinc finger 3 (Aiolos) (IKZF3), transcript variant 2, mRNA.	ZNFN1A3; AIOLOS
6350193	LOC441081	-1.44668	1.44668	-2.68245	0.0120738	0.999813	XR_017029.1	441081		ILMN_1719579	6350193	S	PREDICTED: Homo sapiens similar to nuclear pore membrane protein 121 (LOC441081), mRNA.
1230019	TSPO	1.46523	1.46523	2.67614	0.0122555	0.999813	NM_000714.4	706	NP_000705.2	ILMN_2260991	1230019	I	Homo sapiens translocator protein (18kDa) (TSPO), transcript variant PBR, mRNA.	IBP; PKBS; PBR; MBR; PTBR; DBI; pk18; mDRC; BZRP
5050519	RHOQ	1.34693	1.34693	2.66838	0.0124829	0.999813	NM_012249.3	23433	NP_036381.2	ILMN_1810559	5050519	S	Homo sapiens ras homolog gene family, member Q (RHOQ), mRNA.	ARHQ; RASL7A; TC10; TC10A
3830170	CBX4	1.33363	1.33363	2.66465	0.0125935	0.999813	NM_003655.2	8535	NP_003646.2	ILMN_1724145	3830170	S	Homo sapiens chromobox homolog 4 (Pc class homolog, Drosophila) (CBX4), mRNA.	NBP16; PC2; hPC2
6560301	SH2B3	1.47747	1.47747	2.65397	0.0129153	0.999813	NM_005475.1	10019	NP_005466.1	ILMN_1752046	6560301	S	Homo sapiens SH2B adaptor protein 3 (SH2B3), mRNA.	LNK
3890017	CTNNA1	1.31625	1.31625	2.64715	0.0131249	0.999813	NM_001903.2	1495	NP_001894.2	ILMN_1804854	3890017	S	Homo sapiens catenin (cadherin-associated protein), alpha 1, 102kDa (CTNNA1), mRNA.	CAP102; FLJ36832
360619	FGR	1.53067	1.53067	2.64533	0.0131814	0.999813	NM_005248.2	2268	NP_005239.1	ILMN_1795158	360619	S	Homo sapiens Gardner-Rasheed feline sarcoma viral (v-fgr) oncogene homolog (FGR), transcript variant 1, mRNA.	p58c-fgr; SRC2; c-fgr; FLJ43153; MGC75096; c-src2; p55c-fgr
2600619	ARPC4	1.67889	1.67889	2.63937	0.0133679	0.999813	NM_001024960.1	10093	NP_001020131.1	ILMN_2393763	2600619	A	Homo sapiens actin related protein 2/3 complex, subunit 4, 20kDa (ARPC4), transcript variant 3, mRNA.	ARC20; p20-Arc; MGC13544
4830541	HBE1	-1.73212	1.73212	-2.63428	0.0135289	0.999813	NM_005330.3	3046	NP_005321.1	ILMN_1651358	4830541	S	Homo sapiens hemoglobin, epsilon 1 (HBE1), mRNA.	HBE
460379	IFI27L1	-1.3814	1.3814	-2.62868	0.0137084	0.999813	NM_145249.2	122509	NP_660292.1	ILMN_3272500	460379	M	Homo sapiens interferon, alpha-inducible protein 27-like 1 (IFI27L1), transcript variant 1, mRNA.
1010475	CAMK2G	1.35244	1.35244	2.62745	0.0137479	0.999813	NM_001222.2	818	NP_001213.2	ILMN_1809695	1010475	A	Homo sapiens calcium/calmodulin-dependent protein kinase II gamma (CAMK2G), transcript variant 4, mRNA.	CAMKG; CAMK-II; CAMK; MGC26678; FLJ16043
6510072	ACTG1	2.23868	2.23868	2.59401	0.0148692	0.999813	NM_001614.2	71	NP_001605.1	ILMN_1704961	6510072	S	Homo sapiens actin, gamma 1 (ACTG1), mRNA.	DFNA26; ACTG; DFNA20; ACT
6860377	DUSP1	1.66137	1.66137	2.5923	0.0149285	0.999813	NM_004417.2	1843	NP_004408.1	ILMN_1781285	6860377	S	Homo sapiens dual specificity phosphatase 1 (DUSP1), mRNA.	HVH1; MKP1; MKP-1; PTPN10; CL100
430747	PECAM1	1.35872	1.35872	2.58608	0.0151471	0.999813	NM_000442.3	5175	NP_000433.3	ILMN_1689518	430747	S	Homo sapiens platelet/endothelial cell adhesion molecule (PECAM1), mRNA.	CD31; PECAM-1
630010	FKBP1A	1.30032	1.30032	2.584	0.0152208	0.999813	NM_054014.1	2280	NP_463460.1	ILMN_1683969	630010	A	Homo sapiens FK506 binding protein 1A, 12kDa (FKBP1A), transcript variant 12A, mRNA.	PKCI2; FKBP-12; FKBP1; FKBP12; FKBP12C; PPIASE; PKC12
5820133	AKIRIN1	1.52567	1.52567	2.57964	0.0153764	0.999813	NM_024595.1	79647	NP_078871.1	ILMN_1658337	5820133	A	Homo sapiens akirin 1 (AKIRIN1), mRNA.	STRF2; FLJ12666; RP11-781D11.2
3930008	RPL14	-2.08773	2.08773	-2.5716	0.0156673	0.999813	NM_001034996.1	9045	NP_001030168.1	ILMN_2404850	3930008	A	Homo sapiens ribosomal protein L14 (RPL14), transcript variant 1, mRNA.	CAG-ISL-7; CTG-B33; L14; MGC88594; RL14; hRL14
7550458	RPL12	-1.44715	1.44715	-2.56721	0.015828	0.999813	NM_000976.2	6136	NP_000967.1	ILMN_1653469	7550458	S	Homo sapiens ribosomal protein L12 (RPL12), mRNA.
1430280	CEBPA	1.47098	1.47098	2.55798	0.0161716	0.999813	NM_004364.2	1050	NP_004355.2	ILMN_1715715	1430280	S	Homo sapiens CCAAT/enhancer binding protein (C/EBP), alpha (CEBPA), mRNA.	CEBP; C/EBP-alpha
2490161	CLEC2B	-1.37009	1.37009	-2.55561	0.0162606	0.999813	NM_005127.2	9976	NP_005118.2	ILMN_1784608	2490161	S	Homo sapiens C-type lectin domain family 2, member B (CLEC2B), mRNA.	AICL; IFNRG1; HP10085; CLECSF2
520086	FCGR1A	-1.71606	1.71606	-2.55434	0.0163089	0.999813	NM_000566.2	2209	NP_000557.1	ILMN_2176063	520086	S	Homo sapiens Fc fragment of IgG, high affinity Ia, receptor (CD64) (FCGR1A), mRNA.	IGFR1; CD64A; FCRI; CD64
2850142	LOC100129650	-2.41917	2.41917	-2.55085	0.0164413	0.999813	XR_038694.1	100129650		ILMN_3254492	2850142	M	PREDICTED: Homo sapiens misc_RNA (LOC100129650), miscRNA.
3420333	C19ORF6	1.35779	1.35779	2.54978	0.0164824	0.999813	NM_001033026.1	91304	NP_001028198.1	ILMN_1703288	3420333	A	Homo sapiens chromosome 19 open reading frame 6 (C19orf6), transcript variant 1, mRNA.	R32184_3; ASBABP1; MGC4022
5270575	MAPK8IP3	1.67655	1.67655	2.54751	0.0165692	0.999813	NM_001040439.1	23162	NP_001035529.1	ILMN_1811574	5270575	A	Homo sapiens mitogen-activated protein kinase 8 interacting protein 3 (MAPK8IP3), transcript variant 2, mRNA.	SYD2; KIAA1066; FLJ00027; JSAP1; DKFZp762N1113; JIP3
5870685	IL6R	1.62567	1.62567	2.54494	0.0166683	0.999813	NM_000565.2	3570	NP_000556.1	ILMN_1754753	5870685	A	Homo sapiens interleukin 6 receptor (IL6R), transcript variant 1, mRNA.	MGC104991; IL-6R-alpha; IL6RA; CD126; IL-6R-1
770168	CLPTM1	1.56478	1.56478	2.54252	0.0167622	0.999813	NM_001294.1	1209	NP_001285.1	ILMN_1665831	770168	S	Homo sapiens cleft lip and palate associated transmembrane protein 1 (CLPTM1), mRNA.
4760035	APOBEC3D	-1.50777	1.50777	-2.54104	0.0168194	0.999813	NM_152426.3	140564	NP_689639.2	ILMN_3307651	4760035	S	Homo sapiens apolipoprotein B mRNA editing enzyme, catalytic polypeptide-like 3D (APOBEC3D), mRNA.
1430475	EID2	1.31166	1.31166	2.5363	0.017005	0.999813	NM_153232.3	163126	NP_694964.3	ILMN_1704472	1430475	S	Homo sapiens EP300 interacting inhibitor of differentiation 2 (EID2), mRNA.	EID-2; CRI2; MGC20452
450189	XAF1	-1.55992	1.55992	-2.53324	0.0171261	0.999813	NM_199139.1	54739	NP_954590.1	ILMN_1742618	450189	A	Homo sapiens XIAP associated factor 1 (XAF1), transcript variant 2, mRNA.	HSXIAPAF1; BIRC4BP
510079	HLA-DRB4	1.53889	1.53889	2.53157	0.0171922	0.999813	NM_021983.4	3126	NP_068818.4	ILMN_1752592	510079	S	Homo sapiens major histocompatibility complex, class II, DR beta 4 (HLA-DRB4), mRNA.	HLA DRB1; DRB4; HLA-DRB1; HLA-DR4B
1990110	TRIM10	-1.52619	1.52619	-2.52997	0.0172562	0.999813	NM_052828.1	10107	NP_439893.1	ILMN_1746788	1990110	I	Homo sapiens tripartite motif-containing 10 (TRIM10), transcript variant 2, mRNA.	MGC141979; RFB30; RNF9; HERF1
290035	C11ORF59	1.31703	1.31703	2.52638	0.0174	0.999813	NM_017907.1	55004	NP_060377.1	ILMN_1815878	290035	S	Homo sapiens chromosome 11 open reading frame 59 (C11orf59), mRNA.	FLJ20625
2340671	MAEA	1.31955	1.31955	2.52511	0.0174509	0.999813	NM_001017405.1	10296	NP_001017405.1	ILMN_1689257	2340671	I	Homo sapiens macrophage erythroblast attacher (MAEA), transcript variant 1, mRNA.	EMLP; HLC-10; EMP; PIG5
830039	ERGIC1	1.40693	1.40693	2.51988	0.0176628	0.999813	NM_001031711.1	57222	NP_001026881.1	ILMN_1664068	830039	I	Homo sapiens endoplasmic reticulum-golgi intermediate compartment (ERGIC) 1 (ERGIC1), transcript variant 1, mRNA.	ERGIC32; MGC14345; KIAA1181; ERGIC-32
7150685	CBX5	-1.32029	1.32029	-2.51961	0.0176738	0.999813	NM_012117.1	23468	NP_036249.1	ILMN_1813028	7150685	S	Homo sapiens chromobox homolog 5 (HP1 alpha homolog, Drosophila) (CBX5), mRNA.	HP1-ALPHA; HP1; HP1Hs-alpha
6220278	TSPAN14	1.39804	1.39804	2.51708	0.0177776	0.999813	NM_030927.1	81619	NP_112189.1	ILMN_1785060	6220278	S	Homo sapiens tetraspanin 14 (TSPAN14), mRNA.	MGC11352; TM4SF14; DC-TM4F2
2850291	GARNL4	1.53113	1.53113	2.50997	0.018071	0.999813	NM_015085.3	23108	NP_055900.3	ILMN_2041236	2850291	S	Homo sapiens GTPase activating Rap/RanGAP domain-like 4 (GARNL4), mRNA.	RAP1GA3; DKFZp686O238; KIAA1039
2940017	SNN	1.34113	1.34113	2.50607	0.0182344	0.999813	NM_003498.4	8303	NP_003489.1	ILMN_1788251	2940017	S	Homo sapiens stannin (SNN), mRNA.
5810411	SNORD89	1.36892	1.36892	2.50259	0.0183807	0.999813	NR_003070.1	692205		ILMN_3238662	5810411	S	Homo sapiens small nucleolar RNA, C/D box 89 (SNORD89), small nucleolar RNA.	HBII-289
7040184	CCDC34	-1.31568	1.31568	-2.49881	0.0185415	0.999813	NM_030771.1	91057	NP_110398.1	ILMN_1657547	7040184	A	Homo sapiens coiled-coil domain containing 34 (CCDC34), transcript variant 1, mRNA.	L15; NY-REN-41; RAMA3
6660475	FGR	1.38335	1.38335	2.49583	0.018669	0.999813	NM_001042729.1	2268	NP_001036194.1	ILMN_2368318	6660475	A	Homo sapiens Gardner-Rasheed feline sarcoma viral (v-fgr) oncogene homolog (FGR), transcript variant 3, mRNA.	p58c-fgr; SRC2; c-fgr; FLJ43153; MGC75096; c-src2; p55c-fgr
6100424	HEMGN	-1.37481	1.37481	-2.49432	0.0187338	0.999813	NM_018437.3	55363	NP_060907.2	ILMN_1680094	6100424	A	Homo sapiens hemogen (HEMGN), transcript variant 1, mRNA.	EDAG; EDAG-1
770494	TSC22D3	1.69748	1.69748	2.49038	0.0189041	0.999813	NM_004089.3	1831	NP_004080.2	ILMN_2276952	770494	I	Homo sapiens TSC22 domain family, member 3 (TSC22D3), transcript variant 2, mRNA.	hDIP; DIP; DKFZp313A1123; DSIPI; TSC-22R; GILZ
6060315	FERMT3	1.39598	1.39598	2.48849	0.018986	0.999813	NM_031471.4	83706	NP_113659.3	ILMN_2366330	6060315	A	Homo sapiens fermitin family homolog 3 (Drosophila) (FERMT3), transcript variant URP2SF, mRNA.	MIG-2; KIND3; MIG2B; URP2; UNC112C; MGC10966
5080692	HLA-A29.1	4.51663	4.51663	2.48399	0.0191832	0.999813	NM_001080840.1	649853	NP_001074309.1	ILMN_2165753	5080692	S	Homo sapiens major histocompatibility complex class I HLA-A29.1 (HLA-A29.1), mRNA. XM_001132736 XM_001132742 XM_001132747 XM_001132750 XM_001132753 XM_001132757 XM_001132760 XM_001132769 XM_001132772 XM_001132776 XM_001132779 XM_001132781 XM_001132783 XM_001132785 XM_001132794
6660601	HMOX1	1.55532	1.55532	2.47002	0.0198067	0.999813	NM_002133.1	3162	NP_002124.1	ILMN_1800512	6660601	S	Homo sapiens heme oxygenase (decycling) 1 (HMOX1), mRNA.	HO-1; bK286B10
3390121	CASP5	-1.3208	1.3208	-2.46944	0.019833	0.999813	NM_004347.1	838	NP_004338.1	ILMN_1722158	3390121	S	Homo sapiens caspase 5, apoptosis-related cysteine peptidase (CASP5), mRNA.	ICEREL-III; ICE(rel)III; MGC141966; ICH-3
5810176	RASSF5	1.31352	1.31352	2.45633	0.0204359	0.999813	NM_182664.2	83593	NP_872605.1	ILMN_2362902	5810176	A	Homo sapiens Ras association (RalGDS/AF-6) domain family member 5 (RASSF5), transcript variant 2, mRNA.	NORE1B; RAPL; MGC10823; Maxp1; NORE1A; MGC17344; NORE1; RASSF3
2070288	MT1E	-1.55023	1.55023	-2.45589	0.0204565	0.999813	NM_175617.3	4493	NP_783316.2	ILMN_2173611	2070288	S	Homo sapiens metallothionein 1E (MT1E), mRNA.	MT1; MTD
780528	CKS2	-1.35735	1.35735	-2.45122	0.0206754	0.999813	NM_001827.1	1164	NP_001818.1	ILMN_2072296	780528	S	Homo sapiens CDC28 protein kinase regulatory subunit 2 (CKS2), mRNA.	CKSHS2
7570068	EP300	1.46	1.46	2.44151	0.0211379	0.999813	NM_001429.2	2033	NP_001420.2	ILMN_1744665	7570068	S	Homo sapiens E1A binding protein p300 (EP300), mRNA.	KAT3B; p300
6100615	CD93	1.52309	1.52309	2.44042	0.0211902	0.999813	NM_012072.3	22918	NP_036204.2	ILMN_1704730	6100615	S	Homo sapiens CD93 molecule (CD93), mRNA.	MXRA4; C1qR(P); dJ737E23.1; C1QR1; CDw93; C1qRP
2340673	PTPRE	1.34373	1.34373	2.43872	0.0212722	0.999813	NM_130435.2	5791	NP_569119.1	ILMN_1734543	2340673	A	Homo sapiens protein tyrosine phosphatase, receptor type, E (PTPRE), transcript variant 2, mRNA.	DKFZp313F1310; PTPE; HPTPE; R-PTP-EPSILON
6250292	LOC646753	-2.09499	2.09499	-2.43761	0.0213261	0.999813	XM_001722130.1	646753	XP_001722182.1	ILMN_3290019	6250292	M	PREDICTED: Homo sapiens similar to ribosomal protein S26 (LOC646753), mRNA.
3940390	TBXAS1	1.38212	1.38212	2.43674	0.0213683	0.999813	NM_001061.2	6916	NP_001052.1	ILMN_2282641	3940390	I	Homo sapiens thromboxane A synthase 1 (platelet, cytochrome P450, family 5, subfamily A) (TBXAS1), transcript variant TXS-I, mRNA.	TS; CYP5A1; TXS; TXAS; CYP5; THAS
6400402	FAM110A	1.32857	1.32857	2.4147	0.0224638	0.999813	NM_001042353.1	83541	NP_001035812.1	ILMN_2323944	6400402	A	Homo sapiens family with sequence similarity 110, member A (FAM110A), transcript variant 3, mRNA.	MGC4675; FAM110A; bA371L19.3; F10; C20orf55; MGC2450
4070201	C20ORF55	1.4015	1.4015	2.41267	0.0225673	0.999813	NM_031424.3	83541	NP_113612.1	ILMN_1782095	4070201	A	Homo sapiens chromosome 20 open reading frame 55 (C20orf55), transcript variant 1, mRNA.	bA371L19.3; MGC4675; F10; MGC2450
5690202	AKIRIN2	1.37918	1.37918	2.40386	0.0230212	0.999813	NM_018064.2	55122	NP_060534.1	ILMN_2148847	5690202	S	Homo sapiens akirin 2 (AKIRIN2), mRNA.	FLJ10342; dJ486L4.2
3800537	PLEKHB2	1.36208	1.36208	2.39934	0.023257	0.999813	NM_001031706.1	55041	NP_001026876.1	ILMN_1698323	3800537	A	Homo sapiens pleckstrin homology domain containing, family B (evectins) member 2 (PLEKHB2), transcript variant 1, mRNA.	EVT2; FLJ20783
1450670	EIF4A1	1.30965	1.30965	2.39919	0.0232649	0.999813	NM_001416.2	1973	NP_001407.1	ILMN_1722900	1450670	S	Homo sapiens eukaryotic translation initiation factor 4A, isoform 1 (EIF4A1), mRNA.	DDX2A; EIF-4A; EIF4A
5670075	PAFAH1B1	1.32389	1.32389	2.399	0.0232752	0.999813	NM_000430.2	5048	NP_000421.1	ILMN_1722276	5670075	S	Homo sapiens platelet-activating factor acetylhydrolase, isoform Ib, alpha subunit 45kDa (PAFAH1B1), mRNA.	LIS2; PAFAH; MDS; LIS1; MDCR
6480333	TCIRG1	1.33632	1.33632	2.39326	0.0235784	0.999813	NM_006019.2	10312	NP_006010.2	ILMN_1694486	6480333	I	Homo sapiens T-cell, immune regulator 1, ATPase, H+ transporting, lysosomal V0 subunit A3 (TCIRG1), transcript variant 1, mRNA.	ATP6N1C; OC-116kDa; OPTB1; ATP6V0A3; OC116; a3; Stv1; Vph1; Atp6i; TIRC7
4480022	LOC654055	-1.40608	1.40608	-2.39206	0.0236424	0.999813	XR_018642.1	654055		ILMN_1742442	4480022	S	PREDICTED: Homo sapiens similar to signal-regulatory protein alpha precursor (LOC654055), mRNA.
5910484	LOC729742	-1.49093	1.49093	-2.3915	0.0236719	0.999813	XM_001722353.1	729742	XP_001722405.1	ILMN_3225211	5910484	A	PREDICTED: Homo sapiens similar to hCG1812832 (LOC729742), mRNA.
2680706	PGAM1	1.44056	1.44056	2.38788	0.0238659	0.999813	NM_002629.2	5223	NP_002620.1	ILMN_1661366	2680706	S	Homo sapiens phosphoglycerate mutase 1 (brain) (PGAM1), mRNA.	PGAMA
6100379	LOC648984	-1.42881	1.42881	-2.38768	0.0238766	0.999813	XM_938063.1	648984	XP_943156.1	ILMN_1801254	6100379	S	PREDICTED: Homo sapiens similar to Baculoviral IAP repeat-containing protein 1 (Neuronal apoptosis inhibitory protein) (LOC648984), mRNA.
1510521	PAFAH1B3	-1.42205	1.42205	-2.38737	0.0238932	0.999813	NM_002573.2	5050	NP_002564.1	ILMN_1748093	1510521	S	Homo sapiens platelet-activating factor acetylhydrolase, isoform Ib, gamma subunit 29kDa (PAFAH1B3), mRNA.
2140519	SOS1	-1.56298	1.56298	-2.38348	0.0241035	0.999813	NM_005633.2	6654	NP_005624.2	ILMN_1767135	2140519	S	Homo sapiens son of sevenless homolog 1 (Drosophila) (SOS1), mRNA.	GGF1; GINGF; NS4; GF1; HGF
3450307	LOC645128	1.59177	1.59177	2.37746	0.0244322	0.999813	XM_928159.1	645128	XP_933252.1	ILMN_1751814	3450307	S	PREDICTED: Homo sapiens similar to DEAD/H (Asp-Glu-Ala-Asp/His) box polypeptide 11 isoform 1 (LOC645128), mRNA.
3940592	PGAM1	1.38008	1.38008	2.37713	0.0244501	0.999813	NM_002629.2	5223	NP_002620.1	ILMN_2112417	3940592	S	Homo sapiens phosphoglycerate mutase 1 (brain) (PGAM1), mRNA.	PGAMA
1090753	OAZ2	1.42902	1.42902	2.37486	0.0245752	0.999813	NM_002537.2	4947	NP_002528.1	ILMN_3239460	1090753	S	Homo sapiens ornithine decarboxylase antizyme 2 (OAZ2), mRNA.	AZ2
7160360	SKAP2	1.45781	1.45781	2.37305	0.0246749	0.999813	NM_003930.3	8935	NP_003921.2	ILMN_1657129	7160360	S	Homo sapiens src kinase associated phosphoprotein 2 (SKAP2), mRNA.	RA70; SCAP2; SAPS; MGC33304; MGC10411; SKAP55R; PRAP; SKAP-HOM
5490750	RELA	1.32918	1.32918	2.3667	0.0250293	0.999813	NM_021975.2	5970	NP_068810.2	ILMN_1705266	5490750	S	Homo sapiens v-rel reticuloendotheliosis viral oncogene homolog A (avian) (RELA), mRNA.	NFKB3; MGC131774
6220093	ATXN7L3	1.36843	1.36843	2.36327	0.0252222	0.999813	NM_001098833.1	56970	NP_001092303.1	ILMN_1862018	6220093	S	Homo sapiens ataxin 7-like 3 (ATXN7L3), transcript variant 2, mRNA.	DKFZp761G2113
6100703	RAF1	1.34468	1.34468	2.35994	0.0254116	0.999813	NM_002880.2	5894	NP_002871.1	ILMN_1813489	6100703	S	Homo sapiens v-raf-1 murine leukemia viral oncogene homolog 1 (RAF1), mRNA.	Raf-1; c-Raf; NS5; CRAF
1050196	PRKAG2	1.35982	1.35982	2.35605	0.0256339	0.999813	NM_024429.1	51422	NP_077747.1	ILMN_1797531	1050196	S	Homo sapiens protein kinase, AMP-activated, gamma 2 non-catalytic subunit (PRKAG2), transcript variant b, mRNA.	AAKG2; CMH6; WPWS; AAKG; H91620p
3990682	PDPK1	1.41877	1.41877	2.35348	0.0257814	0.999813	NM_002613.3	5170	NP_002604.1	ILMN_1653793	3990682	I	Homo sapiens 3-phosphoinositide dependent protein kinase-1 (PDPK1), transcript variant 1, mRNA.	MGC20087; MGC35290; PDK1; PRO0461; PkB-like; PkB-like 1
620484	TNFRSF13B	-1.32687	1.32687	-2.33822	0.026675	0.999813	NM_012452.2	23495	NP_036584.1	ILMN_1759075	620484	S	Homo sapiens tumor necrosis factor receptor superfamily, member 13B (TNFRSF13B), mRNA.	TACI; TNFRSF14B; FLJ39942; CD267; MGC133214; MGC39952; CVID
5490408	CEBPD	1.45582	1.45582	2.3369	0.0267539	0.999813	NM_005195.3	1052	NP_005186.2	ILMN_1782050	5490408	S	Homo sapiens CCAAT/enhancer binding protein (C/EBP), delta (CEBPD), mRNA.	C/EBP-delta; NF-IL6-beta; CELF; CRP3
4150458	RPA3	-1.41327	1.41327	-2.33652	0.0267766	0.999813	NM_002947.3	6119	NP_002938.1	ILMN_1716895	4150458	S	Homo sapiens replication protein A3, 14kDa (RPA3), mRNA.	REPA3
6380463	OSTF1	1.35996	1.35996	2.3361	0.0268014	0.999813	NM_012383.3	26578	NP_036515.3	ILMN_1742456	6380463	S	Homo sapiens osteoclast stimulating factor 1 (OSTF1), mRNA.	bA235O14.1; OSF; SH3P2; FLJ20559
3830184	RAB37	1.30832	1.30832	2.33413	0.0269198	0.999813	NM_001006638.1	326624	NP_001006639.1	ILMN_1796136	3830184	I	Homo sapiens RAB37, member RAS oncogene family (RAB37), transcript variant 2, mRNA.	FLJ32507; FLJ30284
6250468	DUSP6	1.47562	1.47562	2.33199	0.0270484	0.999813	NM_001946.2	1848	NP_001937.2	ILMN_1677466	6250468	I	Homo sapiens dual specificity phosphatase 6 (DUSP6), transcript variant 1, mRNA.	MKP3; PYST1
1340746	SLC45A3	1.38828	1.38828	2.33009	0.0271627	0.999813	NM_033102.2	85414	NP_149093.1	ILMN_1726114	1340746	S	Homo sapiens solute carrier family 45, member 3 (SLC45A3), mRNA.	PRST; IPCA-6; PCANAP6; IPCA6
3840358	LOC653820	-1.5795	1.5795	-2.32859	0.0272535	0.999813	XM_935475.1	653820	XP_940568.1	ILMN_1723433	3840358	I	PREDICTED: Homo sapiens similar to family with sequence similarity 72, member A, transcript variant 2 (LOC653820), mRNA.
5870138	VWF	1.44436	1.44436	2.31998	0.0277802	0.999813	NM_000552.3	7450	NP_000543.2	ILMN_1752755	5870138	S	Homo sapiens von Willebrand factor (VWF), mRNA.	F8VWF; VWD
6330612	LOC100133875	1.63314	1.63314	2.31705	0.0279615	0.999813	XM_001720097.1	100133875	XP_001720149.1	ILMN_3237878	6330612	S	PREDICTED: Homo sapiens similar to Leukocyte immunoglobulin-like receptor, subfamily A (without TM domain), member 3 (LOC100133875), partial mRNA.
1070544	EFHD2	1.30599	1.30599	2.31512	0.028082	0.999813	NM_024329.4	79180	NP_077305.2	ILMN_1761463	1070544	S	Homo sapiens EF-hand domain family, member D2 (EFHD2), mRNA.	MGC4342; RP3-467K16.3
3850692	KLF2	1.30873	1.30873	2.31478	0.0281029	0.999813	NM_016270.2	10365	NP_057354.1	ILMN_1735930	3850692	S	Homo sapiens Kruppel-like factor 2 (lung) (KLF2), mRNA.	LKLF
730341	HS.516646	1.33466	1.33466	2.31267	0.0282347	0.999813				ILMN_1841334	730341	S	Homo sapiens cDNA FLJ44370 fis, clone TRACH3008902
7040035	OAS1	-1.68192	1.68192	-2.30996	0.0284053	0.999813	NM_001032409.1	4938	NP_001027581.1	ILMN_1675640	7040035	A	Homo sapiens 2',5'-oligoadenylate synthetase 1, 40/46kDa (OAS1), transcript variant 3, mRNA.	OIAS; OIASI; IFI-4
4860239	WDR1	1.39403	1.39403	2.30842	0.0285024	0.999813	NM_017491.3	9948	NP_059830.1	ILMN_1675844	4860239	I	Homo sapiens WD repeat domain 1 (WDR1), transcript variant 1, mRNA.	NORI-1; AIP1
7560037	KIAA1949	1.33446	1.33446	2.30597	0.0286573	0.999813	NM_133471.1	170954	NP_597728.1	ILMN_1732967	7560037	A	Homo sapiens KIAA1949 (KIAA1949), mRNA.	HKMT1098
5270386	CDC42	1.39588	1.39588	2.30131	0.0289545	0.999813	NM_001039802.1	998	NP_001034891.1	ILMN_1738424	5270386	I	Homo sapiens cell division cycle 42 (GTP binding protein, 25kDa) (CDC42), transcript variant 3, mRNA.	CDC42Hs; G25K
6650541	SP100	-1.40324	1.40324	-2.29456	0.0293902	0.999813	NM_001080391.1	6672	NP_001073860.1	ILMN_2390586	6650541	A	Homo sapiens SP100 nuclear antigen (SP100), transcript variant 1, mRNA.	DKFZp686E07254; FLJ00340; FLJ34579
3170093	KIAA0247	1.36769	1.36769	2.29325	0.0294756	0.999813	NM_014734.2	9766	NP_055549.1	ILMN_2226917	3170093	S	Homo sapiens KIAA0247 (KIAA0247), mRNA.
2340739	LOC402221	1.78553	1.78553	2.29314	0.0294822	0.999813	XM_938988.1	402221	XP_944081.1	ILMN_1811909	2340739	A	PREDICTED: Homo sapiens similar to actin alpha 1 skeletal muscle protein (LOC402221), mRNA.
3120743	LAMP2	1.49035	1.49035	2.29118	0.0296103	0.999813	NM_013995.1	3920	NP_054701.1	ILMN_1752351	3120743	I	Homo sapiens lysosomal-associated membrane protein 2 (LAMP2), transcript variant LAMP2B, mRNA.	LAMPB; CD107b; LAMP-2C
830730	ERP29	1.43459	1.43459	2.28575	0.0299672	0.999813	NM_006817.3	10961	NP_006808.1	ILMN_2251184	830730	I	Homo sapiens endoplasmic reticulum protein 29 (ERP29), transcript variant 1, mRNA.	C12orf8; PDI-DB; ERp31; ERp28
6980064	BMP6	1.30322	1.30322	2.27898	0.0304178	0.999813	NM_001718.4	654	NP_001709.1	ILMN_1747650	6980064	S	Homo sapiens bone morphogenetic protein 6 (BMP6), mRNA.	VGR1; VGR
7040278	RAB5C	1.5679	1.5679	2.27561	0.0306446	0.999813	NM_004583.2	5878	NP_004574.2	ILMN_2399140	7040278	A	Homo sapiens RAB5C, member RAS oncogene family (RAB5C), transcript variant 2, mRNA.	RAB5CL; RABL; MGC138857; MGC117217
5360717	TBC1D10A	1.35975	1.35975	2.27391	0.0307592	0.999813	NM_031937.1	83874	NP_114143.1	ILMN_1693726	5360717	S	Homo sapiens TBC1 domain family, member 10A (TBC1D10A), mRNA.	dJ130H16.2; TBC1D10; dJ130H16.1; EPI64
2030309	SERPING1	-1.71937	1.71937	-2.26687	0.0312395	0.999813	NM_001032295.1	710	NP_001027466.1	ILMN_1670305	2030309	A	Homo sapiens serpin peptidase inhibitor, clade G (C1 inhibitor), member 1 (SERPING1), transcript variant 2, mRNA.	C1NH; HAE2; C1IN; HAE1; C1INH
510195	RPL27	-1.42239	1.42239	-2.26598	0.0313007	0.999813	NM_000988.3	6155	NP_000979.1	ILMN_1656807	510195	S	Homo sapiens ribosomal protein L27 (RPL27), mRNA.
3370189	ARF5	1.39488	1.39488	2.25422	0.0321183	0.999813	NM_001662.2	381	NP_001653.1	ILMN_1752340	3370189	S	Homo sapiens ADP-ribosylation factor 5 (ARF5), mRNA.
2570291	IFNGR2	1.32215	1.32215	2.25126	0.0323276	0.999813	NM_005534.2	3460	NP_005525.2	ILMN_1764964	2570291	S	Homo sapiens interferon gamma receptor 2 (interferon gamma transducer 1) (IFNGR2), mRNA.	IFNGT1; IFGR2; AF-1
4260347	ARRB2	1.51198	1.51198	2.2495	0.0324522	0.999813	NM_199004.1	409	NP_945355.1	ILMN_2395711	4260347	A	Homo sapiens arrestin, beta 2 (ARRB2), transcript variant 2, mRNA.	ARR2; ARB2; DKFZp686L0365
3850370	AGPAT2	1.32611	1.32611	2.24852	0.0325225	0.999813	NM_006412.3	10555	NP_006403.2	ILMN_1681081	3850370	I	Homo sapiens 1-acylglycerol-3-phosphate O-acyltransferase 2 (lysophosphatidic acid acyltransferase, beta) (AGPAT2), transcript variant 1, mRNA.	LPAAB; BSCL1; 1-AGPAT2; LPAAT-beta; BSCL
1780603	IL6R	1.36245	1.36245	2.24654	0.0326633	0.999813	NM_000565.2	3570	NP_000556.1	ILMN_1696394	1780603	I	Homo sapiens interleukin 6 receptor (IL6R), transcript variant 1, mRNA.	MGC104991; IL-6R-alpha; IL6RA; CD126; IL-6R-1
5090326	LOC100132795	-1.43746	1.43746	-2.23936	0.03318	0.999813	XR_037785.1	100132795		ILMN_3201986	5090326	A	PREDICTED: Homo sapiens misc_RNA (LOC100132795), miscRNA.
3460184	C19ORF53	-1.31589	1.31589	-2.23919	0.033192	0.999813	NM_014047.2	28974	NP_054766.1	ILMN_1671374	3460184	S	Homo sapiens chromosome 19 open reading frame 53 (C19orf53), mRNA.	HSPC023
3940438	NCF1	1.77422	1.77422	2.23757	0.0333102	0.999813	NM_000265.4	653361	NP_000256.3	ILMN_1697309	3940438	S	Homo sapiens neutrophil cytosolic factor 1 (NCF1), mRNA.	NOXO2; SH3PXD1A; NCF1A; p47phox
6770176	ARF4	1.31256	1.31256	2.23738	0.0333236	0.999813	NM_001660.2	378	NP_001651.1	ILMN_1719518	6770176	A	Homo sapiens ADP-ribosylation factor 4 (ARF4), mRNA.	ARF2
6110037	LILRA3	1.59114	1.59114	2.22369	0.0343334	0.999813	NM_006865.2	11026	NP_006856.2	ILMN_1661631	6110037	I	Homo sapiens leukocyte immunoglobulin-like receptor, subfamily A (without TM domain), member 3 (LILRA3), mRNA.	HM31; LIR-4; e3; CD85E; ILT6; HM43; LIR4
3450180	OAS1	1.48796	1.48796	2.21643	0.0348804	0.999813	NM_002534.2	4938	NP_002525.2	ILMN_1658247	3450180	I	Homo sapiens 2',5'-oligoadenylate synthetase 1, 40/46kDa (OAS1), transcript variant 2, mRNA.	OIAS; OIASI; IFI-4
7380367	C9ORF69	1.37992	1.37992	2.21566	0.0349383	0.999813	NM_152833.2	90120	NP_690046.2	ILMN_3244065	7380367	S	Homo sapiens chromosome 9 open reading frame 69 (C9orf69), mRNA.	bA83N9.1
1510612	MYL4	-2.00008	2.00008	-2.2129	0.0351489	0.999813	NM_002476.2	4635	NP_002467.1	ILMN_1684255	1510612	A	Homo sapiens myosin, light chain 4, alkali; atrial, embryonic (MYL4), transcript variant 2, mRNA.	ALC1; AMLC; GT1; PRO1957
3460754	AXIN1	1.43499	1.43499	2.20828	0.0355032	0.999813	NM_181050.1	8312	NP_851393.1	ILMN_1766185	3460754	A	Homo sapiens axin 1 (AXIN1), transcript variant 2, mRNA.	AXIN; MGC52315
6350446	TSC22D3	1.50476	1.50476	2.20589	0.0356872	0.999813	NM_004089.3	1831	NP_004080.2	ILMN_2376403	6350446	A	Homo sapiens TSC22 domain family, member 3 (TSC22D3), transcript variant 2, mRNA.	hDIP; DIP; DKFZp313A1123; DSIPI; TSC-22R; GILZ
6220441	CISD1	-1.3346	1.3346	-2.20029	0.0361232	0.999813	NM_018464.2	55847	NP_060934.1	ILMN_2122953	6220441	S	Homo sapiens CDGSH iron sulfur domain 1 (CISD1), mRNA.	C10orf70; MDS029; mitoNEET; ZCD1; MGC14684
70343	FRAT1	1.33334	1.33334	2.19764	0.0363308	0.999813	NM_005479.2	10023	NP_005470.2	ILMN_1781416	70343	A	Homo sapiens frequently rearranged in advanced T-cell lymphomas (FRAT1), mRNA.
1570136	LOC100129322	-1.43765	1.43765	-2.196	0.0364599	0.999813	XM_001725389.1	100129322	XP_001725441.1	ILMN_3187362	1570136	A	PREDICTED: Homo sapiens hypothetical protein LOC100129322 (LOC100129322), mRNA.
2060612	MRPL27	-1.36186	1.36186	-2.18517	0.0373238	0.999813	NM_148571.1	51264	NP_683412.1	ILMN_1811327	2060612	A	Homo sapiens mitochondrial ribosomal protein L27 (MRPL27), nuclear gene encoding mitochondrial protein, transcript variant 2, mRNA.	MGC23716; L27mt
6250408	RPL12P6	-1.5018	1.5018	-2.18308	0.0374927	0.999813	XR_016704.2	440176		ILMN_3226244	6250408	A	PREDICTED: Homo sapiens misc_RNA (RPL12P6), miscRNA.
730164	SLC40A1	1.63504	1.63504	2.16115	0.0393044	0.999813	NM_014585.3	30061	NP_055400.1	ILMN_2053103	730164	S	Homo sapiens solute carrier family 40 (iron-regulated transporter), member 1 (SLC40A1), mRNA.	IREG1; HFE4; MST079; FPN1; MTP1; MSTP079; SLC11A3
6400376	VPS13C	-1.60336	1.60336	-2.15158	0.0401197	0.999813	NM_018080.2	54832	NP_060550.2	ILMN_2398865	6400376	A	Homo sapiens vacuolar protein sorting 13 homolog C (S. cerevisiae) (VPS13C), transcript variant 1B, mRNA.	DKFZp686E0570; FLJ21361
4480356	LOC644928	-1.85552	1.85552	-2.15087	0.0401804	0.999813	NM_001093732.1	644928	NP_001087201.1	ILMN_3248833	4480356	S	Homo sapiens hCG2033311 (LOC644928), mRNA.
4780612	UNC93B1	1.32997	1.32997	2.14494	0.0406939	0.999813	NM_030930.2	81622	NP_112192.2	ILMN_2193591	4780612	S	Homo sapiens unc-93 homolog B1 (C. elegans) (UNC93B1), mRNA.	UNC93B; UNC93; MGC126617
160279	SLC15A4	1.56006	1.56006	2.14478	0.040708	0.999813	NM_145648.1	121260	NP_663623.1	ILMN_2076463	160279	S	Homo sapiens solute carrier family 15, member 4 (SLC15A4), mRNA.	PHT1; FP12591; PTR4
3840521	STK40	1.46352	1.46352	2.14256	0.0409014	0.999813	NM_032017.1	83931	NP_114406.1	ILMN_2075927	3840521	S	Homo sapiens serine/threonine kinase 40 (STK40), mRNA.	SgK495; SHIK; RP11-268J15.4; MGC4796
6130446	LOC732007	1.37477	1.37477	2.14228	0.0409256	0.999813	XR_015684.1	732007		ILMN_1700025	6130446	S	PREDICTED: Homo sapiens similar to Phosphoglycerate mutase 1 (Phosphoglycerate mutase isozyme B) (PGAM-B) (BPG-dependent PGAM 1) (LOC732007), mRNA.
5810398	SPI1	1.50133	1.50133	2.13442	0.0416186	0.999813	NM_001080547.1	6688	NP_001074016.1	ILMN_1696463	5810398	S	Homo sapiens spleen focus forming virus (SFFV) proviral integration oncogene spi1 (SPI1), transcript variant 1, mRNA.	SPI-A; OF; SFPI1; PU.1; SPI-1
4670048	RPS26L	-1.75583	1.75583	-2.12999	0.042014	0.999813	NR_002225.2	400156		ILMN_2310703	4670048	A	Homo sapiens 40S ribosomal protein S26-like (RPS26L), non-coding RNA.	RPS26
2350274	AHSP	-2.21476	2.21476	-2.12977	0.0420338	0.999813	NM_016633.2	51327	NP_057717.1	ILMN_1696512	2350274	S	Homo sapiens alpha hemoglobin stabilizing protein (AHSP), mRNA.	AHSP; EDRF
2640735	BHLHB2	1.45661	1.45661	2.12547	0.04242	0.999813	NM_003670.1	8553	NP_003661.1	ILMN_1768534	2640735	S	Homo sapiens basic helix-loop-helix domain containing, class B, 2 (BHLHB2), mRNA.	DEC1; STRA13; Stra14; SHARP-2
4280017	FOS	1.63846	1.63846	2.1207	0.0428531	0.999813	NM_005252.2	2353	NP_005243.1	ILMN_1669523	4280017	S	Homo sapiens v-fos FBJ murine osteosarcoma viral oncogene homolog (FOS), mRNA.	c-fos
3290739	ARL2	-1.36171	1.36171	-2.11397	0.0434709	0.999813	NM_001667.2	402	NP_001658.2	ILMN_1787879	3290739	S	Homo sapiens ADP-ribosylation factor-like 2 (ARL2), mRNA.	ARFL2
1400309	ZFAND3	1.32854	1.32854	2.11364	0.0435016	0.999813	NM_021943.1	60685	NP_068762.1	ILMN_1720053	1400309	S	Homo sapiens zinc finger, AN1-type domain 3 (ZFAND3), mRNA.	FLJ13222; TEX27
6450524	LOC653737	-1.33679	1.33679	-2.11316	0.0435452	0.999813	XM_929340.3	653737	XP_934433.1	ILMN_3290035	6450524	M	PREDICTED: Homo sapiens hypothetical LOC653737 (LOC653737), mRNA.
1400102	PDXDC2	1.30108	1.30108	2.11289	0.0435708	0.999813	NR_003610.1	283970		ILMN_3251217	1400102	S	Homo sapiens pyridoxal-dependent decarboxylase domain containing 2 (PDXDC2), non-coding RNA.	FLJ23482
4040307	LOC729500	-1.51068	1.51068	-2.11252	0.0436051	0.999813	XR_015567.2	729500		ILMN_3229570	4040307	A	PREDICTED: Homo sapiens misc_RNA (LOC729500), partial miscRNA.
1240300	ENO3	-1.3052	1.3052	-2.11082	0.0437624	0.999813	NM_001976.3	2027	NP_001967.2	ILMN_1678904	1240300	A	Homo sapiens enolase 3 (beta, muscle) (ENO3), transcript variant 1, mRNA.	MSE
2360608	HNRNPL	1.55425	1.55425	2.10963	0.0438731	0.999813	NM_001005335.1	3191	NP_001005335.1	ILMN_2389582	2360608	A	Homo sapiens heterogeneous nuclear ribonucleoprotein L (HNRNPL), transcript variant 2, mRNA.	P/OKcl.14; FLJ35509; hnRNP-L; HNRPL
7550500	JUNB	1.51319	1.51319	2.1059	0.0442218	0.999813	NM_002229.2	3726	NP_002220.1	ILMN_2086077	7550500	S	Homo sapiens jun B proto-oncogene (JUNB), mRNA.
6220382	CD68	1.34076	1.34076	2.10396	0.0444033	0.999813	NM_001251.2	968	NP_001242.2	ILMN_2267914	6220382	I	Homo sapiens CD68 molecule (CD68), transcript variant 1, mRNA.	DKFZp686M18236; SCARD1; GP110
1820722	APBB1IP	1.40503	1.40503	2.10138	0.0446468	0.999813	NM_019043.3	54518	NP_061916.3	ILMN_1801710	1820722	S	Homo sapiens amyloid beta (A4) precursor protein-binding, family B, member 1 interacting protein (APBB1IP), mRNA.	PREL1; INAG1; RIAM; RARP1
2140753	RPL14	-1.68678	1.68678	-2.10083	0.0446993	0.999813	NM_001034996.1	9045	NP_001030168.1	ILMN_1726460	2140753	S	Homo sapiens ribosomal protein L14 (RPL14), transcript variant 1, mRNA.	CAG-ISL-7; CTG-B33; L14; MGC88594; RL14; hRL14
6250537	LOC729500	-1.54069	1.54069	-2.09544	0.0452118	0.999813	XR_018655.2	729500		ILMN_3304049	6250537	M	PREDICTED: Homo sapiens misc_RNA (LOC729500), partial miscRNA.
5290025	C14ORF156	-1.55935	1.55935	-2.09073	0.045664	0.999813	NM_031210.3	81892	NP_112487.1	ILMN_1661945	5290025	S	Homo sapiens chromosome 14 open reading frame 156 (C14orf156), mRNA.	DC50; SLIRP; PD04872
10187	CNPY3	1.43746	1.43746	2.09068	0.0456691	0.999813	NM_006586.3	10695	NP_006577.2	ILMN_1669674	10187	I	Homo sapiens canopy 3 homolog (zebrafish) (CNPY3), mRNA.	PRAT4A; TNRC5; CAG4A; ERDA5
6510528	VPS37C	1.31275	1.31275	2.09039	0.0456967	0.999813	NM_017966.4	55048	NP_060436.4	ILMN_1789233	6510528	S	Homo sapiens vacuolar protein sorting 37 homolog C (S. cerevisiae) (VPS37C), mRNA.	FLJ20847
6040468	KEL	-1.37344	1.37344	-2.08899	0.0458322	0.999813	NM_000420.2	3792	NP_000411.1	ILMN_1738468	6040468	S	Homo sapiens Kell blood group, metallo-endopeptidase (KEL), mRNA.	ECE3; CD238
6040497	HS.211743	-1.32844	1.32844	-2.08527	0.0461934	0.999813				ILMN_1860954	6040497	S	CR978491 RZPD no.9017 Homo sapiens cDNA clone RZPDp9017I1519 5, mRNA sequence
7050600	RARA	1.36241	1.36241	2.08438	0.0462804	0.999813	NM_000964.2	5914	NP_000955.1	ILMN_1659206	7050600	A	Homo sapiens retinoic acid receptor, alpha (RARA), transcript variant 1, mRNA.	NR1B1; RAR
1740681	BOLA2	1.34432	1.34432	2.07965	0.0467437	0.999813	NM_001031827.1	552900	NP_001026997.1	ILMN_1656382	1740681	S	Homo sapiens bolA homolog 2 (E. coli) (BOLA2), mRNA.	BOLA2A; My016
6330725	BCL3	1.48961	1.48961	2.07561	0.0471433	0.999813	NM_005178.2	602	NP_005169.1	ILMN_1710514	6330725	S	Homo sapiens B-cell CLL/lymphoma 3 (BCL3), mRNA.	D19S37; BCL4
430465	G6PD	1.51653	1.51653	2.07516	0.0471875	0.999813	NM_000402.3	2539	NP_000393.4	ILMN_1697559	430465	S	Homo sapiens glucose-6-phosphate dehydrogenase (G6PD), transcript variant 1, mRNA.	G6PD1
5310632	LOC643319	1.46106	1.46106	2.07223	0.0474793	0.999813	XM_927980.1	643319	XP_933073.1	ILMN_1766539	5310632	S	PREDICTED: Homo sapiens similar to Transgelin-2 (LOC643319), mRNA.
5670368	SLC39A1	1.44211	1.44211	2.06878	0.047825	0.999813	NM_014437.3	27173	NP_055252.2	ILMN_2116714	5670368	S	Homo sapiens solute carrier family 39 (zinc transporter), member 1 (SLC39A1), mRNA.	ZIP1; ZIRTL
7050300	ZFP36L2	1.67599	1.67599	2.06714	0.0479903	0.999813	NM_006887.3	678	NP_008818.3	ILMN_2150258	7050300	S	Homo sapiens zinc finger protein 36, C3H type-like 2 (ZFP36L2), mRNA.	ERF2; ERF-2; TIS11D; RNF162C; BRF2
2060181	SNHG8	-1.51572	1.51572	-2.06346	0.0483627	0.999813	NR_003584.2	100093630		ILMN_3309349	2060181	S	Homo sapiens small nucleolar RNA host gene 8 (non-protein coding) (SNHG8), non-coding RNA.
6580131	MRPL22	-1.42312	1.42312	-2.06307	0.0484021	0.999813	NM_001014990.1	29093	NP_001014990.1	ILMN_1748819	6580131	A	Homo sapiens mitochondrial ribosomal protein L22 (MRPL22), nuclear gene encoding mitochondrial protein, transcript variant 2, mRNA.	HSPC158; DKFZp781F1071; RPML25; MRP-L25
6400358	CD1D	1.44234	1.44234	2.06196	0.0485152	0.999813	NM_001766.3	912	NP_001757.1	ILMN_1719433	6400358	S	Homo sapiens CD1d molecule (CD1D), mRNA.	R3; MGC34622; CD1A
20446	CEBPB	1.35808	1.35808	2.05629	0.0490946	0.999813	NM_005194.2	1051	NP_005185.2	ILMN_1693014	20446	S	Homo sapiens CCAAT/enhancer binding protein (C/EBP), beta (CEBPB), mRNA.	CRP2; TCF5; LAP; IL6DBP; C/EBP-beta; NF-IL6; MGC32080
510747	ATXN3	-1.31512	1.31512	-2.05523	0.0492039	0.999813	NM_030660.2	4287	NP_109376.1	ILMN_2393497	510747	A	Homo sapiens ataxin 3 (ATXN3), transcript variant 2, mRNA.	SCA3; JOS; ATX3; MJD1; MJD; AT3
2450131	ZMIZ1	1.49054	1.49054	2.05347	0.0493855	0.999813	NM_020338.2	57178	NP_065071.1	ILMN_1771627	2450131	S	Homo sapiens zinc finger, MIZ-type containing 1 (ZMIZ1), mRNA.	MIZ; Zimp10; FLJ13541; hZIMP10; KIAA1224; RAI17

## Sheet: s2
	Table s2. Visit 1 HR vs. LNR Top Differentially Expressed Genes
ProbeID	SYMBOL	Fold Change	|Fold Change|	t	P.Value	adj.P.Val	RefSeq_ID	Entrez_Gene_ID	Protein_Product	Probe_Id	Array_Address_Id	Probe_Type	Definition	Synonyms
770564	C1ORF115	1.36491	1.36491	4.91969	4.23486e-05	0.965288	NM_024709.4	79762	NP_078985.3	ILMN_1674817	770564	S	Homo sapiens chromosome 1 open reading frame 115 (C1orf115), mRNA.	FLJ14146; RP11-322F10.4
3460703	CCT6P1	-1.33276	1.33276	-4.52995	0.000118078	0.965288	NR_003110.2	643253		ILMN_1681160	3460703	I	Homo sapiens chaperonin containing TCP1, subunit 6 (zeta) pseudogene 1 (CCT6P1), non-coding RNA.	DKFZp779B0634
3440133	RNF150	1.32625	1.32625	4.12009	0.000345778	0.965288	NM_020724.1	57484	NP_065775.1	ILMN_1767446	3440133	S	Homo sapiens ring finger protein 150 (RNF150), mRNA.	MGC125502
3130010	DEF8	1.40031	1.40031	3.82532	0.00074344	0.965288	NM_017702.2	54849	NP_060172.1	ILMN_1656718	3130010	A	Homo sapiens differentially expressed in FDCP 8 homolog (mouse) (DEF8), transcript variant 2, mRNA.	MGC104349; FLJ20186
7210543	PLD2	1.42589	1.42589	3.81434	0.000764803	0.965288	NM_002663.2	5338	NP_002654.2	ILMN_1697880	7210543	S	Homo sapiens phospholipase D2 (PLD2), mRNA.
2710471	MTA3	1.34081	1.34081	3.80497	0.000783519	0.965288	NM_020744.2	57504	NP_065795.1	ILMN_1768751	2710471	S	Homo sapiens metastasis associated 1 family, member 3 (MTA3), mRNA.	KIAA1266
1450358	HBD	4.52079	4.52079	3.75139	0.000899467	0.965288	NM_000519.3	3045	NP_000510.1	ILMN_1815527	1450358	S	Homo sapiens hemoglobin, delta (HBD), mRNA.
1740600	NR1D2	-1.37201	1.37201	-3.71584	0.00098552	0.965288	XM_940036.1	9975	XP_945129.1	ILMN_1676844	1740600	I	PREDICTED: Homo sapiens nuclear receptor subfamily 1, group D, member 2 (NR1D2), mRNA.
240484	ZNF182	-1.48132	1.48132	-3.71193	0.000995468	0.965288	NM_001007088.1	7569	NP_001007089.1	ILMN_2337835	240484	A	Homo sapiens zinc finger protein 182 (ZNF182), transcript variant 2, mRNA.	ZNF21; KOX14; HHZ150; Zfp182; MGC131713; MGC125383
2940324	LOC727848	-1.34727	1.34727	-3.68236	0.00107391	0.965288	XM_001125941.1	727848	XP_001125941.1	ILMN_1799837	2940324	S	PREDICTED: Homo sapiens similar to actin-like protein (LOC727848), mRNA.
380703	YIPF5	-1.39728	1.39728	-3.66315	0.00112807	0.965288	NM_030799.6	81555	NP_110426.4	ILMN_1714756	380703	I	Homo sapiens Yip1 domain family, member 5 (YIPF5), transcript variant 2, mRNA.	YIP1A; DKFZp313L2216; SB140; FinGER5; SMAP-5; SMAP5
2060112	CCNYL1	-1.32994	1.32994	-3.64259	0.00118901	0.965288	NM_152523.1	151195	NP_689736.1	ILMN_2166524	2060112	S	Homo sapiens cyclin Y-like 1 (CCNYL1), mRNA.	FLJ40432
780603	PDIA3P	-1.50396	1.50396	-3.62673	0.00123819	0.965288	NR_002305.1	171423		ILMN_2075436	780603	S	Homo sapiens protein disulfide isomerase family A, member 3 pseudogene (PDIA3P), non-coding RNA.	ERp60; GRP58P
70300	LYPLA1	-1.83514	1.83514	-3.58723	0.0013695	0.965288	NM_006330.2	10434	NP_006321.1	ILMN_1666713	70300	S	Homo sapiens lysophospholipase I (LYPLA1), mRNA.	LPL1; APT-1; LYSOPLA
5220093	HAVCR2	-1.55437	1.55437	-3.57484	0.00141343	0.965288	NM_032782.3	84868	NP_116171.3	ILMN_1693826	5220093	S	Homo sapiens hepatitis A virus cellular receptor 2 (HAVCR2), mRNA.	TIMD3; FLJ14428; KIM-3; Tim-3; TIM3
6220278	TSPAN14	-1.48899	1.48899	-3.55991	0.00146816	0.965288	NM_030927.1	81619	NP_112189.1	ILMN_1785060	6220278	S	Homo sapiens tetraspanin 14 (TSPAN14), mRNA.	MGC11352; TM4SF14; DC-TM4F2
770470	LOC645000	1.39744	1.39744	3.54892	0.0015098	0.965288	XR_018868.1	645000		ILMN_3296184	770470	M	PREDICTED: Homo sapiens misc_RNA (LOC645000), miscRNA.
540608	SSH3	1.32642	1.32642	3.49001	0.00175323	0.965288	NM_017857.2	54961	NP_060327.2	ILMN_1755234	540608	A	Homo sapiens slingshot homolog 3 (Drosophila) (SSH3), mRNA.	FLJ20515; FLJ10928; SSH-3
3930241	U2AF1	-1.498	1.498	-3.43347	0.00202249	0.965288	NM_001025203.1	7307	NP_001020374.1	ILMN_2362368	3930241	A	Homo sapiens U2 small nuclear RNA auxiliary factor 1 (U2AF1), transcript variant b, mRNA.	DKFZp313J1712; U2AFBP; U2AF35; RN; RNU2AF1; FP793
2690438	LOC100129076	1.32786	1.32786	3.41611	0.00211298	0.965288	XM_001720609.1	100129076	XP_001720661.1	ILMN_3234081	2690438	I	PREDICTED: Homo sapiens similar to FP17469 (LOC100129076), mRNA.
7210241	CSNK1A1	-1.67719	1.67719	-3.4116	0.00213711	0.965288	NM_001025105.1	1452	NP_001020276.1	ILMN_1785988	7210241	A	Homo sapiens casein kinase 1, alpha 1 (CSNK1A1), transcript variant 1, mRNA.	HLCDGP1; PRO2975; CK1
6650367	HS.567094	-1.31181	1.31181	-3.36295	0.00241504	0.965288				ILMN_1835035	6650367	S	UI-H-DH1-axf-o-15-0-UI.s1 NCI_CGAP_DH1 Homo sapiens cDNA clone IMAGE:5828198 3, mRNA sequence
50070	ANKRD16	1.31145	1.31145	3.33557	0.00258657	0.965288	NM_019046.1	54522	NP_061919.1	ILMN_1675435	50070	I	Homo sapiens ankyrin repeat domain 16 (ANKRD16), transcript variant 1, mRNA.
240053	GCH1	-1.84441	1.84441	-3.31619	0.00271498	0.965288	NM_001024071.1	2643	NP_001019242.1	ILMN_1812759	240053	A	Homo sapiens GTP cyclohydrolase 1 (GCH1), transcript variant 4, mRNA.	DYT5; GTP-CH-1; GTPCH1; GCH
1230719	PIGM	-1.32131	1.32131	-3.27935	0.00297641	0.965288	NM_145167.2	93183	NP_660150.1	ILMN_1799860	1230719	S	Homo sapiens phosphatidylinositol glycan anchor biosynthesis, class M (PIGM), mRNA.	MGC29896
2360164	KLRC2	-1.37717	1.37717	-3.25409	0.00316946	0.965288	NM_002260.3	3822	NP_002251.2	ILMN_2059357	2360164	S	Homo sapiens killer cell lectin-like receptor subfamily C, member 2 (KLRC2), mRNA.	NKG2-C; CD159c; NKG2C; MGC138244
160142	GPR89A	-1.34464	1.34464	-3.24819	0.00321628	0.965288	NM_016334.2	51463	NP_057418.1	ILMN_2116594	160142	S	Homo sapiens G protein-coupled receptor 89A (GPR89A), mRNA.	SH120; GPR89
6330653	FLJ45244	1.33494	1.33494	3.24072	0.00327649	0.965288	NM_207443.1	400242	NP_997326.1	ILMN_1764619	6330653	S	Homo sapiens FLJ45244 protein (FLJ45244), mRNA.
1050039	PROSC	-1.46183	1.46183	-3.19867	0.00363627	0.965288	NM_007198.2	11212	NP_009129.1	ILMN_1748908	1050039	S	Homo sapiens proline synthetase co-transcribed homolog (bacterial) (PROSC), mRNA.	FLJ11861
610598	CHI3L2	1.56019	1.56019	3.18192	0.00378994	0.965288	NM_004000.2	1117	NP_003991.2	ILMN_2326273	610598	A	Homo sapiens chitinase 3-like 2 (CHI3L2), transcript variant 1, mRNA.	YKL39; YKL-39
4180768	ALAS2	3.21041	3.21041	3.17511	0.00385424	0.965288	NM_001037968.1	212	NP_001033057.1	ILMN_2367126	4180768	A	Homo sapiens aminolevulinate, delta-, synthase 2 (ALAS2), nuclear gene encoding mitochondrial protein, transcript variant 3, mRNA.	ASB; XLSA; ANH1
5260291	POMC	1.52442	1.52442	3.16849	0.00391761	0.965288	NM_001035256.1	5443	NP_001030333.1	ILMN_1672899	5260291	S	Homo sapiens proopiomelanocortin (POMC), transcript variant 1, mRNA.	POC; LPH; ACTH; NPP; MSH; CLIP
1990110	TRIM10	1.88556	1.88556	3.15752	0.00402506	0.965288	NM_052828.1	10107	NP_439893.1	ILMN_1746788	1990110	I	Homo sapiens tripartite motif-containing 10 (TRIM10), transcript variant 2, mRNA.	MGC141979; RFB30; RNF9; HERF1
3170072	SNRNP200	1.34992	1.34992	3.15627	0.00403739	0.965288	NM_014014.2	23020	NP_054733.2	ILMN_1705928	3170072	S	Homo sapiens small nuclear ribonucleoprotein 200kDa (U5) (SNRNP200), mRNA.	BRR2; HELIC2; U5-200KD
6370553	EPHA1	1.37505	1.37505	3.14702	0.0041304	0.965288	NM_005232.3	2041	NP_005223.3	ILMN_1664265	6370553	S	Homo sapiens EPH receptor A1 (EPHA1), mRNA.	EPHT; MGC163163; EPHT1; EPH
3390072	LOC100133477	1.36219	1.36219	3.13075	0.00429905	0.965288	XM_001718184.1	100133477	XP_001718236.1	ILMN_3249618	3390072	S	PREDICTED: Homo sapiens similar to Nop10p (LOC100133477), mRNA.
2810010	CCL3L3	-2.56751	2.56751	-3.13048	0.00430182	0.965288	NM_001001437.3	414062	NP_001001437.2	ILMN_2105573	2810010	S	Homo sapiens chemokine (C-C motif) ligand 3-like 3 (CCL3L3), mRNA.	SCYA3L1; LD78BETA; 464.2; SCYA3L; D17S1718; LD78; MGC12815
6860347	FAM46C	2.30908	2.30908	3.12953	0.00431187	0.965288	NM_017709.3	54855	NP_060179.2	ILMN_1713266	6860347	S	Homo sapiens family with sequence similarity 46, member C (FAM46C), mRNA.	FLJ20202
4060523	DUSP11	-1.36584	1.36584	-3.09659	0.00467474	0.965288	NM_003584.1	8446	NP_003575.1	ILMN_2046024	4060523	S	Homo sapiens dual specificity phosphatase 11 (RNA/RNP complex 1-interacting) (DUSP11), mRNA.	PIR1
70180	LOC100133823	1.83706	1.83706	3.06608	0.00503667	0.965288	XR_037771.1	100133823		ILMN_3236675	70180	S	PREDICTED: Homo sapiens misc_RNA (LOC100133823), miscRNA.
10681	LOC100131164	4.28868	4.28868	3.06503	0.00504955	0.965288	XM_001721919.1	100131164	XP_001721971.1	ILMN_3285762	10681	M	PREDICTED: Homo sapiens similar to anion exchanger (LOC100131164), mRNA.
2970474	TSEN15	-1.3889	1.3889	-3.05151	0.00521883	0.965288	NM_001127394.2	116461	NP_001120866.1	ILMN_3225244	2970474	A	Homo sapiens tRNA splicing endonuclease 15 homolog (S. cerevisiae) (TSEN15), transcript variant 2, mRNA.
2600500	SEC22B	-1.38525	1.38525	-3.01945	0.00564204	0.965288	NM_004892.4	9554	NP_004883.2	ILMN_1784238	2600500	S	Homo sapiens SEC22 vesicle trafficking protein homolog B (S. cerevisiae) (SEC22B), mRNA.	SEC22L1; ERS-24
2350278	PNOC	1.51017	1.51017	3.01869	0.00565246	0.965288	NM_006228.3	5368	NP_006219.1	ILMN_1676003	2350278	S	Homo sapiens prepronociceptin (PNOC), mRNA.	PPNOC
1820600	HMGB1	-1.34169	1.34169	-3.01817	0.00565972	0.965288	NM_002128.4	3146	NP_002119.1	ILMN_1791466	1820600	S	Homo sapiens high-mobility group box 1 (HMGB1), mRNA.	DKFZp686A04236; HMG3; SBP-1; HMG1
6370053	RTBDN	1.60498	1.60498	3.00863	0.00579224	0.965288	NM_031429.1	83546	NP_113617.1	ILMN_2384405	6370053	A	Homo sapiens retbindin (RTBDN), transcript variant 2, mRNA.	FLJ36353
3990201	OTUD4	-1.4999	1.4999	-2.991	0.00604503	0.965288	NM_199324.1	54726	NP_955356.1	ILMN_1708203	3990201	I	Homo sapiens OTU domain containing 4 (OTUD4), transcript variant 1, mRNA.	KIAA1046; DKFZp434I0721; HIN1; HSHIN1
2370300	CYBRD1	-1.45866	1.45866	-2.95859	0.00653731	0.965288	NM_024843.2	79901	NP_079119.2	ILMN_1712305	2370300	S	Homo sapiens cytochrome b reductase 1 (CYBRD1), mRNA.	FLJ23462; FRRS3; DCYTB
4230121	RPS26L	1.97448	1.97448	2.95732	0.0065573	0.965288	XR_017804.1	400156		ILMN_1695585	4230121	A	PREDICTED: Homo sapiens 40S ribosomal protein S26-like (RPS26L), misc RNA.
5080072	POMC	1.41634	1.41634	2.94433	0.00676576	0.965288	NM_001035256.1	5443	NP_001030333.1	ILMN_2403664	5080072	A	Homo sapiens proopiomelanocortin (POMC), transcript variant 1, mRNA.	POC; LPH; ACTH; NPP; MSH; CLIP
3870647	ITGB1BP1	-1.67069	1.67069	-2.93129	0.00698141	0.965288	NM_022334.3	9270	NP_071729.1	ILMN_1665107	3870647	A	Homo sapiens integrin beta 1 binding protein 1 (ITGB1BP1), transcript variant 2, mRNA.	ICAP1B; ICAP-1alpha; ICAP1A; ICAP1; ICAP-1B; DKFZp686K08158; ICAP-1A
2060440	MAFB	-1.88583	1.88583	-2.92729	0.00704889	0.965288	NM_005461.3	9935	NP_005452.2	ILMN_1764709	2060440	S	Homo sapiens v-maf musculoaponeurotic fibrosarcoma oncogene homolog B (avian) (MAFB), mRNA.	KRML; MGC43127
4050441	SH3RF3	1.32045	1.32045	2.89962	0.00753257	0.965288	NM_001099289.1	344558	NP_001092759.1	ILMN_1743275	4050441	I	Homo sapiens SH3 domain containing ring finger 3 (SH3RF3), mRNA.	FLJ00204; POSH2
5340162	KIAA1598	-1.5715	1.5715	-2.89811	0.0075598	0.965288	NM_018330.4	57698	NP_060800.2	ILMN_1805992	5340162	S	Homo sapiens KIAA1598 (KIAA1598), mRNA.	shootin1; shootin-1; MGC40476; DKFZp686A0439
780348	LOC338799	1.82485	1.82485	2.88854	0.00773498	0.965288	NR_002809.1	338799		ILMN_2098947	780348	S	Homo sapiens hypothetical locus LOC338799 (LOC338799), non-coding RNA.	FLJ37163
2450082	TSC22D2	-1.79772	1.79772	-2.86102	0.00826008	0.965288	NM_014779.2	9819	NP_055594.1	ILMN_2124187	2450082	S	Homo sapiens TSC22 domain family, member 2 (TSC22D2), mRNA.	KIAA0669; TILZ4a; TILZ4c; TILZ4b
4850253	TNFRSF8	1.3033	1.3033	2.84587	0.00856343	0.965288	NM_152942.2	943	NP_694421.1	ILMN_1659257	4850253	A	Homo sapiens tumor necrosis factor receptor superfamily, member 8 (TNFRSF8), transcript variant 2, mRNA.	CD30; KI-1; D1S166E
630544	YTHDC1	-1.34112	1.34112	-2.84542	0.00857262	0.965288	NM_001031732.2	91746	NP_001026902.1	ILMN_1666111	630544	I	Homo sapiens YTH domain containing 1 (YTHDC1), transcript variant 1, mRNA.	YT521-B; YT521; KIAA1966
3520102	CCL4L1	-1.75686	1.75686	-2.83809	0.00872333	0.965288	NM_001001435.2	9560	NP_001001435.1	ILMN_2100209	3520102	S	Homo sapiens chemokine (C-C motif) ligand 4-like 1 (CCL4L1), mRNA.	LAG-1; AT744.2; LAG1; SCYA4L; CCL4L
2140382	PASK	1.62134	1.62134	2.82324	0.00903622	0.965288	NM_015148.2	23178	NP_055963.2	ILMN_1754858	2140382	S	Homo sapiens PAS domain containing serine/threonine kinase (PASK), mRNA.	KIAA0135; STK37; PASKIN; DKFZp686P2031; DKFZP434O051
1500131	CPEB4	-1.38613	1.38613	-2.82151	0.0090735	0.965288	NM_030627.1	80315	NP_085130.1	ILMN_1722025	1500131	S	Homo sapiens cytoplasmic polyadenylation element binding protein 4 (CPEB4), mRNA.	KIAA1673
50553	SIGMAR1	1.31622	1.31622	2.81387	0.00923918	0.965288	NM_005866.2	10280	NP_005857.1	ILMN_3306742	50553	M	Homo sapiens sigma non-opioid intracellular receptor 1 (SIGMAR1), transcript variant 1, mRNA.	SIGMAR1; MGC3851; FLJ25585; SR-BP1
7000463	HNRNPK	-1.99352	1.99352	-2.81315	0.00925492	0.965288	NM_031263.2	3190	NP_112553.1	ILMN_3179371	7000463	A	Homo sapiens heterogeneous nuclear ribonucleoprotein K (HNRNPK), transcript variant 2, mRNA.
780632	PDIA3P	-1.47579	1.47579	-2.79259	0.00971602	0.965288	NR_002305.1	171423		ILMN_2075440	780632	S	Homo sapiens protein disulfide isomerase family A, member 3 pseudogene (PDIA3P), non-coding RNA.	ERp60; GRP58P
7560440	ADORA2A	1.45016	1.45016	2.7817	0.00996917	0.965288	NM_000675.3	135	NP_000666.2	ILMN_1807372	7560440	S	Homo sapiens adenosine A2a receptor (ADORA2A), mRNA.	ADORA2; RDC8; hA2aR
5270754	HNRNPH1	-2.08145	2.08145	-2.77824	0.0100507	0.965288	NM_005520.2	3187	NP_005511.1	ILMN_3246409	5270754	S	Homo sapiens heterogeneous nuclear ribonucleoprotein H1 (H) (HNRNPH1), mRNA.
2230039	ABCF2	1.34156	1.34156	2.77223	0.010194	0.965288	NM_005692.3	10061	NP_005683.2	ILMN_2284941	2230039	I	Homo sapiens ATP-binding cassette, sub-family F (GCN20), member 2 (ABCF2), nuclear gene encoding mitochondrial protein, transcript variant 2, mRNA.	DKFZp586K1823; ABC28; M-ABC1; HUSSY-18; EST133090
6960220	RPL32	1.3197	1.3197	2.76973	0.0102543	0.965288	NM_001007074.1	6161	NP_001007075.1	ILMN_1782167	6960220	I	Homo sapiens ribosomal protein L32 (RPL32), transcript variant 3, mRNA.	PP9932
4150291	LOC643466	1.47518	1.47518	2.76595	0.0103459	0.965288	XM_926789.1	643466	XP_931882.1	ILMN_1702519	4150291	S	PREDICTED: Homo sapiens hypothetical protein LOC643466 (LOC643466), mRNA.
610524	CCL3L1	-1.78516	1.78516	-2.76123	0.0104614	0.965288	NM_021006.4	6349	NP_066286.1	ILMN_2218856	610524	S	Homo sapiens chemokine (C-C motif) ligand 3-like 1 (CCL3L1), mRNA.	SCYA3L1; LD78BETA; 464.2; SCYA3L; D17S1718; LD78; G0S19-2; MGC104178; MGC12815
5960564	SNCA	2.67631	2.67631	2.75879	0.0105217	0.965288	NM_000345.2	6622	NP_000336.1	ILMN_1766165	5960564	I	Homo sapiens synuclein, alpha (non A4 component of amyloid precursor) (SNCA), transcript variant NACP140, mRNA.	PD1; NACP; PARK4; MGC110988; PARK1
1850544	HIAT1	-1.36085	1.36085	-2.75095	0.0107171	0.965288	NM_033055.2	64645	NP_149044.2	ILMN_2231189	1850544	S	Homo sapiens hippocampus abundant transcript 1 (HIAT1), mRNA.	DKFZP564L0864
4670048	RPS26L	1.9552	1.9552	2.73099	0.0112309	0.965288	NR_002225.2	400156		ILMN_2310703	4670048	A	Homo sapiens 40S ribosomal protein S26-like (RPS26L), non-coding RNA.	RPS26
2190403	HPS3	-1.40493	1.40493	-2.72458	0.0114005	0.965288	NM_032383.3	84343	NP_115759.2	ILMN_1762224	2190403	S	Homo sapiens Hermansky-Pudlak syndrome 3 (HPS3), mRNA.	SUTAL; DKFZp686F0413; FLJ22704
5090097	SYS1	-1.36445	1.36445	-2.71968	0.0115321	0.965288	NM_033542.2	90196	NP_291020.1	ILMN_1756590	5090097	I	Homo sapiens SYS1 Golgi-localized integral membrane protein homolog (S. cerevisiae) (SYS1), transcript variant 1, mRNA.	dJ453C12.4.1; C20orf169; dJ453C12.4
6510333	LOC730286	2.46761	2.46761	2.71847	0.0115647	0.965288	XR_038094.1	730286		ILMN_3305772	6510333	M	PREDICTED: Homo sapiens misc_RNA (LOC730286), miscRNA.
4040709	SON	-1.30133	1.30133	-2.71668	0.0116131	0.965288	NM_138927.1	6651	NP_620305.1	ILMN_2323302	4040709	A	Homo sapiens SON DNA binding protein (SON), transcript variant f, mRNA.	FLJ21099; SON3; KIAA1019; BASS1; NREBP; C21orf50; DBP-5; FLJ33914
3940735	SNRPC	1.37748	1.37748	2.71652	0.0116175	0.965288	NM_003093.1	6631	NP_003084.1	ILMN_1741997	3940735	S	Homo sapiens small nuclear ribonucleoprotein polypeptide C (SNRPC), mRNA.	FLJ20302
3420341	HSD17B12	-1.37171	1.37171	-2.70884	0.0118277	0.965288	NM_016142.2	51144	NP_057226.1	ILMN_1702168	3420341	S	Homo sapiens hydroxysteroid (17-beta) dehydrogenase 12 (HSD17B12), mRNA.	KAR
6650037	SPTAN1	1.64073	1.64073	2.70402	0.0119617	0.965288	NM_003127.1	6709	NP_003118.1	ILMN_2095133	6650037	S	Homo sapiens spectrin, alpha, non-erythrocytic 1 (alpha-fodrin) (SPTAN1), mRNA.	FLJ44613; (ALPHA)II-SPECTRIN
6590646	FAM26F	-1.58556	1.58556	-2.69397	0.0122452	0.965288	NM_001010919.1	441168	NP_001010919.1	ILMN_2066849	6590646	S	Homo sapiens family with sequence similarity 26, member F (FAM26F), mRNA.	RP1-93H18.5; C6orf187; dJ93H18.5
4010270	LOC440731	1.37168	1.37168	2.69374	0.0122516	0.965288	XM_933693.2	440731	XP_938786.2	ILMN_1683250	4010270	A	PREDICTED: Homo sapiens hypothetical LOC440731, transcript variant 2 (LOC440731), mRNA.
3400619	CRELD1	1.41188	1.41188	2.69309	0.0122701	0.965288	NM_001031717.2	78987	NP_001026887.1	ILMN_1739558	3400619	A	Homo sapiens cysteine-rich with EGF-like domains 1 (CRELD1), transcript variant 1, mRNA.	AVSD2; CIRRIN; DKFZP566D213
4260379	CTNNB1	-1.37338	1.37338	-2.68133	0.0126107	0.965288	NM_001098209.1	1499	NP_001091679.1	ILMN_1746396	4260379	A	Homo sapiens catenin (cadherin-associated protein), beta 1, 88kDa (CTNNB1), transcript variant 2, mRNA.	FLJ25606; CTNNB; FLJ37923; DKFZp686D02253
2140279	HINT3	-1.36963	1.36963	-2.67887	0.012683	0.965288	NM_138571.4	135114	NP_612638.3	ILMN_3251662	2140279	S	Homo sapiens histidine triad nucleotide binding protein 3 (HINT3), mRNA.
1660687	NARG2	-1.3851	1.3851	-2.67096	0.0129181	0.965288	NM_001018089.1	79664	NP_001018099.1	ILMN_2346460	1660687	A	Homo sapiens NMDA receptor regulated 2 (NARG2), transcript variant 2, mRNA.	BRCC1
5360273	SNCA	2.66908	2.66908	2.66983	0.0129522	0.965288	NM_007308.1	6622	NP_009292.1	ILMN_1701933	5360273	A	Homo sapiens synuclein, alpha (non A4 component of amyloid precursor) (SNCA), transcript variant NACP112, mRNA.	PD1; NACP; PARK4; MGC110988; PARK1
4010735	MRPL9	1.32465	1.32465	2.66876	0.0129844	0.965288	NM_031420.2	65005	NP_113608.1	ILMN_1773716	4010735	S	Homo sapiens mitochondrial ribosomal protein L9 (MRPL9), nuclear gene encoding mitochondrial protein, mRNA.	L9mt
6940086	GYPE	3.21102	3.21102	2.66359	0.0131412	0.965288	NM_002102.3	2996	NP_002093.2	ILMN_1695187	6940086	I	Homo sapiens glycophorin E (GYPE), transcript variant 1, mRNA.	GPE; MNS; MiIX
5090156	NBL1	1.36389	1.36389	2.66247	0.0131753	0.965288	NM_182744.1	4681	NP_877421.1	ILMN_1789599	5090156	A	Homo sapiens neuroblastoma, suppression of tumorigenicity 1 (NBL1), transcript variant 1, mRNA.	D1S1733E; NO3; DAND1; DAN; NB; MGC8972
2030279	SERINC3	-1.43711	1.43711	-2.6501	0.0135581	0.965288	NM_006811.2	10955	NP_006802.1	ILMN_1713752	2030279	I	Homo sapiens serine incorporator 3 (SERINC3), transcript variant 1, mRNA.	TMS-1; TDE; SBBI99; DIFF33; TDE1; AIGP1
4480356	LOC644928	1.9952	1.9952	2.64925	0.0135848	0.965288	NM_001093732.1	644928	NP_001087201.1	ILMN_3248833	4480356	S	Homo sapiens hCG2033311 (LOC644928), mRNA.
650634	SLC25A39	1.95871	1.95871	2.64657	0.0136694	0.965288	NM_016016.1	51629	NP_057100.1	ILMN_1743911	650634	S	Homo sapiens solute carrier family 25, member 39 (SLC25A39), mRNA.	CGI-69; CGI69; FLJ22407
5700615	LOC100129552	1.54197	1.54197	2.64034	0.0138677	0.965288	XR_039263.1	100129552		ILMN_3190596	5700615	A	PREDICTED: Homo sapiens misc_RNA (LOC100129552), miscRNA.
3390458	COL6A2	1.38373	1.38373	2.63903	0.0139098	0.965288	NM_001849.3	1292	NP_001840.3	ILMN_1783909	3390458	I	Homo sapiens collagen, type VI, alpha 2 (COL6A2), transcript variant 2C2, mRNA.	PP3610; DKFZp586E1322
1430634	MGC33556	1.67314	1.67314	2.63691	0.0139781	0.965288	NM_001004307.1	339541	NP_001004307.1	ILMN_1663068	1430634	S	Homo sapiens hypothetical LOC339541 (MGC33556), mRNA.
4150100	PASK	1.50783	1.50783	2.63527	0.014031	0.965288	NM_015148.2	23178	NP_055963.2	ILMN_1667022	4150100	S	Homo sapiens PAS domain containing serine/threonine kinase (PASK), mRNA.	KIAA0135; STK37; PASKIN; DKFZp686P2031; DKFZP434O051
1940064	PHACTR4	-1.32971	1.32971	-2.63418	0.0140665	0.965288	NM_001048183.1	65979	NP_001041648.1	ILMN_1736548	1940064	S	Homo sapiens phosphatase and actin regulator 4 (PHACTR4), transcript variant 1, mRNA.	DKFZp686L07205; FLJ13171; MGC34186; MGC20618; RP11-442N24__A.1
1050196	PRKAG2	-1.58638	1.58638	-2.6252	0.0143608	0.965288	NM_024429.1	51422	NP_077747.1	ILMN_1797531	1050196	S	Homo sapiens protein kinase, AMP-activated, gamma 2 non-catalytic subunit (PRKAG2), transcript variant b, mRNA.	AAKG2; CMH6; WPWS; AAKG; H91620p
2640603	CLEC7A	-1.56854	1.56854	-2.61827	0.0145921	0.965288	NM_197950.2	64581	NP_922941.1	ILMN_2323992	2640603	A	Homo sapiens C-type lectin domain family 7, member A (CLEC7A), transcript variant 5, mRNA.	BGR; DECTIN1; CLECSF12
4830541	HBE1	1.96721	1.96721	2.61779	0.0146083	0.965288	NM_005330.3	3046	NP_005321.1	ILMN_1651358	4830541	S	Homo sapiens hemoglobin, epsilon 1 (HBE1), mRNA.	HBE
5390608	GSDMB	1.50506	1.50506	2.61246	0.0147885	0.965288	NM_018530.2	55876	NP_061000.2	ILMN_2347193	5390608	A	Homo sapiens gasdermin B (GSDMB), transcript variant 2, mRNA.	PRO2521; PP4052
7380053	LOC100131737	-1.30713	1.30713	-2.61243	0.0147897	0.965288	XR_039035.1	100131737		ILMN_3206827	7380053	A	PREDICTED: Homo sapiens misc_RNA (LOC100131737), miscRNA.
2710682	NQO2	1.76007	1.76007	2.60416	0.0150737	0.965288	NM_000904.2	4835	NP_000895.1	ILMN_1712918	2710682	S	Homo sapiens NAD(P)H dehydrogenase, quinone 2 (NQO2), mRNA.	DHQV; DIA6; NMOR2; QR2
4060086	LOC100134393	-1.36058	1.36058	-2.60121	0.0151761	0.965288	XR_037039.1	100134393		ILMN_3236680	4060086	S	PREDICTED: Homo sapiens misc_RNA (LOC100134393), miscRNA.
6100719	AP3D1	1.33155	1.33155	2.60053	0.0151998	0.965288	NM_001077523.1	8943	NP_001070991.1	ILMN_2390114	6100719	A	Homo sapiens adaptor-related protein complex 3, delta 1 subunit (AP3D1), transcript variant 1, mRNA.	hBLVR; ADTD
2750424	TCP1	-1.53156	1.53156	-2.59251	0.0154822	0.965288	NM_030752.2	6950	NP_110379.2	ILMN_1660661	2750424	I	Homo sapiens t-complex 1 (TCP1), transcript variant 1, mRNA.	TCP-1-alpha; CCT-alpha; CCT1; D6S230E; CCTa
2970402	TUBGCP6	1.67123	1.67123	2.57801	0.0160051	0.965288	NM_020461.3	85378	NP_065194.2	ILMN_1766803	2970402	A	Homo sapiens tubulin, gamma complex associated protein 6 (TUBGCP6), mRNA.	GCP6
3130241	TMEM167B	-1.51847	1.51847	-2.57216	0.0162209	0.965288	NM_020141.3	56900	NP_064526.1	ILMN_1795893	3130241	S	Homo sapiens transmembrane protein 167B (TMEM167B), mRNA.	AD-020; FLJ90710
2350274	AHSP	3.86738	3.86738	2.56789	0.0163801	0.965288	NM_016633.2	51327	NP_057717.1	ILMN_1696512	2350274	S	Homo sapiens alpha hemoglobin stabilizing protein (AHSP), mRNA.	AHSP; EDRF
4260204	HIP1R	1.37882	1.37882	2.5672	0.0164057	0.965288	NM_003959.1	9026	NP_003950.1	ILMN_2396148	4260204	A	Homo sapiens huntingtin interacting protein 1 related (HIP1R), mRNA.	HIP3; HIP12; KIAA0655; FLJ14000; ILWEQ; MGC47513
4570064	DKFZP586I1420	1.3436	1.3436	2.56165	0.0166151	0.965288	NR_002186.1	222161		ILMN_1803856	4570064	S	Homo sapiens hypothetical protein DKFZp586I1420 (DKFZP586I1420), non-coding RNA.
6860373	RIC8A	1.37645	1.37645	2.55807	0.0167512	0.965288	NM_021932.4	60626	NP_068751.4	ILMN_1770733	6860373	S	Homo sapiens resistance to inhibitors of cholinesterase 8 homolog A (C. elegans) (RIC8A), mRNA.	synembryn; MGC131931; MGC148073; MGC148074; RIC8; MGC104517
5890220	LINS1	-1.30888	1.30888	-2.55694	0.0167944	0.965288	NM_181739.1	55180	NP_859523.1	ILMN_1669624	5890220	A	Homo sapiens lines homolog 1 (Drosophila) (LINS1), transcript variant 2, mRNA.	FLJ10583; WINS1
2260131	PLCG1	1.5773	1.5773	2.55345	0.0169288	0.965288	NM_182811.1	5335	NP_877963.1	ILMN_1740160	2260131	A	Homo sapiens phospholipase C, gamma 1 (PLCG1), transcript variant 2, mRNA.	PLC1; PLCgamma1; PLC148; PLC-II
3310477	TPI1	1.41021	1.41021	2.55027	0.017052	0.965288	NM_000365.4	7167	NP_000356.1	ILMN_2181191	3310477	S	Homo sapiens triosephosphate isomerase 1 (TPI1), mRNA.	TPI; MGC88108
1010193	LOC100129890	1.40948	1.40948	2.55024	0.0170531	0.965288	XM_001719878.1	100129890	XP_001719930.1	ILMN_3270411	1010193	M	PREDICTED: Homo sapiens similar to hCG1750329 (LOC100129890), mRNA.
7200398	HLA-C	1.93523	1.93523	2.55014	0.0170571	0.965288	NM_002117.4	3107	NP_002108.4	ILMN_1721113	7200398	S	Homo sapiens major histocompatibility complex, class I, C (HLA-C), mRNA.	FLJ27082; PSORS1; Cw*1701; D6S204; HLC-C; HLA-Cw; HLA-JY3
1710438	INPP5K	1.64254	1.64254	2.54962	0.0170773	0.965288	NM_130766.2	51763	NP_570122.1	ILMN_3258628	1710438	M	Homo sapiens inositol polyphosphate-5-phosphatase K (INPP5K), transcript variant 2, mRNA.
6250292	LOC646753	2.05343	2.05343	2.54634	0.0172051	0.965288	XM_001722130.1	646753	XP_001722182.1	ILMN_3290019	6250292	M	PREDICTED: Homo sapiens similar to ribosomal protein S26 (LOC646753), mRNA.
5900133	LOC90624	-1.34693	1.34693	-2.54436	0.0172832	0.965288	NM_181705.1	90624	NP_859056.1	ILMN_1709936	5900133	S	Homo sapiens hypothetical protein LOC90624 (LOC90624), mRNA.	MGC24679
6250110	TNS1	2.63484	2.63484	2.54175	0.0173859	0.965288	NM_022648.3	7145	NP_072174.3	ILMN_1807919	6250110	S	Homo sapiens tensin 1 (TNS1), mRNA.	TNS; MGC88584
7200301	ARID5A	1.39099	1.39099	2.53551	0.0176345	0.965288	NM_212481.1	10865	NP_997646.1	ILMN_2415157	7200301	A	Homo sapiens AT rich interactive domain 5A (MRF1-like) (ARID5A), mRNA.	MRF-1; RP11-363D14; MRF1
2750678	LOC729021	1.99723	1.99723	2.52782	0.0179451	0.965288	XR_015834.1	729021		ILMN_1809173	2750678	S	PREDICTED: Homo sapiens hypothetical protein LOC729021 (LOC729021), mRNA.
7100215	TSC22D2	-1.56883	1.56883	-2.52668	0.0179917	0.965288	NM_014779.2	9819	NP_055594.1	ILMN_1685574	7100215	S	Homo sapiens TSC22 domain family, member 2 (TSC22D2), mRNA.	KIAA0669; TILZ4a; TILZ4c; TILZ4b
1300491	POLE3	-1.30054	1.30054	-2.52433	0.0180879	0.965288	NM_017443.3	54107	NP_059139.2	ILMN_1785198	1300491	S	Homo sapiens polymerase (DNA directed), epsilon 3 (p17 subunit) (POLE3), mRNA.	YBL1; p17; CHRAC17; CHARAC17
2510324	NUDT2	1.32794	1.32794	2.52164	0.0181984	0.965288	NM_147173.1	318	NP_671702.1	ILMN_2349444	2510324	A	Homo sapiens nudix (nucleoside diphosphate linked moiety X)-type motif 2 (NUDT2), transcript variant 3, mRNA.	APAH1; MGC10404
3610520	LOC442075	1.33302	1.33302	2.51845	0.0183307	0.965288	XM_001720051.1	442075	XP_001720103.1	ILMN_3289346	3610520	M	PREDICTED: Homo sapiens weakly similar to serine/threonine protein kinase Kp78 (LOC442075), mRNA.
3940193	PMF1	1.51721	1.51721	2.51749	0.0183707	0.965288	NM_007221.2	11243	NP_009152.2	ILMN_1756445	3940193	S	Homo sapiens polyamine-modulated factor 1 (PMF1), mRNA.
130603	DYNLRB1	1.41257	1.41257	2.51747	0.0183714	0.965288	NM_014183.2	83658	NP_054902.1	ILMN_2157435	130603	S	Homo sapiens dynein, light chain, roadblock-type 1 (DYNLRB1), mRNA.	BLP; ROBLD1; BITH; DNLC2A; DNCL2A
460142	LOC727820	1.33179	1.33179	2.51703	0.0183897	0.965288	XM_001125827.1	727820	XP_001125827.1	ILMN_1776327	460142	S	PREDICTED: Homo sapiens hypothetical protein LOC727820 (LOC727820), mRNA.
2350661	TSTA3	1.8188	1.8188	2.51453	0.0184943	0.965288	NM_003313.2	7264	NP_003304.1	ILMN_1697777	2350661	S	Homo sapiens tissue specific transplantation antigen P35B (TSTA3), mRNA.	FX; P35B
7650376	KIAA1033	-1.44297	1.44297	-2.51447	0.0184966	0.965288	NM_015275.1	23325	NP_056090.1	ILMN_1782222	7650376	S	Homo sapiens KIAA1033 (KIAA1033), mRNA.
1430053	TTLL12	1.40434	1.40434	2.51351	0.0185368	0.965288	NM_015140.2	23170	NP_055955.1	ILMN_1663113	1430053	S	Homo sapiens tubulin tyrosine ligase-like family, member 12 (TTLL12), mRNA.	FLJ41795; KIAA0153; dJ526I14.2
6960373	LOC644191	1.76196	1.76196	2.51346	0.0185393	0.965288	XM_930072.3	644191	XP_935165.1	ILMN_3209193	6960373	A	PREDICTED: Homo sapiens similar to hCG15685, transcript variant 1 (LOC644191), mRNA.
7040682	HS.25318	-1.41267	1.41267	-2.51012	0.0186797	0.965288				ILMN_1837428	7040682	S	Homo sapiens clone 25194 mRNA sequence
5690187	EPB42	3.67715	3.67715	2.50988	0.0186901	0.965288	NM_000119.1	2038	NP_000110.1	ILMN_1814397	5690187	S	Homo sapiens erythrocyte membrane protein band 4.2 (EPB42), mRNA.	MGC116735; PA; MGC116737
5910609	IL4R	1.42962	1.42962	2.5059	0.0188591	0.965288	NM_000418.2	3566	NP_000409.1	ILMN_1652185	5910609	I	Homo sapiens interleukin 4 receptor (IL4R), transcript variant 1, mRNA.	IL4RA; CD124
3360491	MCTP1	-1.33879	1.33879	-2.50566	0.0188693	0.965288	NM_024717.3	79772	NP_078993.3	ILMN_1654685	3360491	A	Homo sapiens multiple C2 domains, transmembrane 1 (MCTP1), transcript variant L, mRNA.	FLJ22344
5810097	RAB4A	-1.31482	1.31482	-2.49948	0.0191346	0.965288	NM_004578.2	5867	NP_004569.2	ILMN_1677824	5810097	S	Homo sapiens RAB4A, member RAS oncogene family (RAB4A), mRNA.	RAB4
4810653	YWHAH	-1.39189	1.39189	-2.49784	0.0192058	0.965288	NM_003405.3	7533	NP_003396.1	ILMN_1728512	4810653	S	Homo sapiens tyrosine 3-monooxygenase/tryptophan 5-monooxygenase activation protein, eta polypeptide (YWHAH), mRNA.	YWHA1
6400369	MAP3K14	1.38046	1.38046	2.49761	0.0192156	0.965288	NM_003954.2	9020	NP_003945.2	ILMN_1724070	6400369	S	Homo sapiens mitogen-activated protein kinase kinase kinase 14 (MAP3K14), mRNA.	FTDCR1B; HSNIK; HS; NIK
2600646	WDR45L	-1.37947	1.37947	-2.49281	0.0194253	0.965288	NM_019613.2	56270	NP_062559.1	ILMN_1685763	2600646	S	Homo sapiens WDR45-like (WDR45L), mRNA.	WIPI-3; WIPI3
3710403	LOC100132491	1.93462	1.93462	2.49125	0.0194936	0.965288	XR_037189.1	100132491		ILMN_3238203	3710403	S	PREDICTED: Homo sapiens misc_RNA (LOC100132491), miscRNA.
2850520	DPM3	1.40332	1.40332	2.49015	0.0195419	0.965288	NM_018973.3	54344	NP_061846.2	ILMN_2376408	2850520	A	Homo sapiens dolichyl-phosphate mannosyltransferase polypeptide 3 (DPM3), transcript variant 1, mRNA.	MGC34275; MGC125905; MGC125904
4230243	NHP2L1	1.32991	1.32991	2.48649	0.0197041	0.965288	NM_001003796.1	4809	NP_001003796.1	ILMN_1697614	4230243	I	Homo sapiens NHP2 non-histone chromosome protein 2-like 1 (S. cerevisiae) (NHP2L1), transcript variant 2, mRNA.	OTK27; SNU13; NHPX
290296	FAM113A	1.31122	1.31122	2.48645	0.0197056	0.965288	NM_022760.3	64773	NP_073597.2	ILMN_1676302	290296	S	Homo sapiens family with sequence similarity 113, member A (FAM113A), mRNA.	C20orf81; bA12M19.1; FLJ22376; DKFZp547L054
5080524	LBR	-1.7467	1.7467	-2.48287	0.0198652	0.965288	NM_002296.2	3930	NP_002287.2	ILMN_1768969	5080524	A	Homo sapiens lamin B receptor (LBR), transcript variant 1, mRNA.	PRO0650; PHA; MGC9041; LMN2R; DHCR14B
3180463	LOC649801	-1.46144	1.46144	-2.46986	0.0204557	0.965288	XM_938871.1	649801	XP_943964.1	ILMN_1671152	3180463	S	PREDICTED: Homo sapiens similar to cell division cycle 10 isoform 1 (LOC649801), mRNA.
5860477	CANX	-1.32736	1.32736	-2.46714	0.0205812	0.965288	NM_001024649.1	821	NP_001019820.1	ILMN_2401057	5860477	A	Homo sapiens calnexin (CANX), transcript variant 2, mRNA.	P90; IP90; FLJ26570; CNX
2470520	RBMS1	-1.73072	1.73072	-2.466	0.0206339	0.965288	NM_002897.3	5937	NP_002888.1	ILMN_2358540	2470520	A	Homo sapiens RNA binding motif, single stranded interacting protein 1 (RBMS1), transcript variant 3, mRNA.	MGC3331; MSSP-1; MSSP; YC1; SCR2; MSSP-3; MGC15146; MSSP-2
2750148	ZNF333	-1.32985	1.32985	-2.46597	0.0206353	0.965288	NM_032433.2	84449	NP_115809.1	ILMN_1759017	2750148	S	Homo sapiens zinc finger protein 333 (ZNF333), mRNA.	KIAA1806
6270553	CXCL10	-1.58146	1.58146	-2.46534	0.0206644	0.965288	NM_001565.2	3627	NP_001556.2	ILMN_1791759	6270553	S	Homo sapiens chemokine (C-X-C motif) ligand 10 (CXCL10), mRNA.	IFI10; crg-2; mob-1; INP10; gIP-10; C7; SCYB10; IP-10
1230376	ALAS2	3.75451	3.75451	2.46428	0.0207137	0.965288	NM_001037967.1	212	NP_001033056.1	ILMN_1708323	1230376	S	Homo sapiens aminolevulinate, delta-, synthase 2 (ALAS2), nuclear gene encoding mitochondrial protein, transcript variant 2, mRNA.	ASB; ANH1; XLSA
6550026	TICAM2	-1.35378	1.35378	-2.46427	0.0207141	0.965288	NM_021649.3	353376	NP_067681.1	ILMN_1651346	6550026	S	Homo sapiens toll-like receptor adaptor molecule 2 (TICAM2), mRNA.	MGC129877; MGC129876; TIRP; TICAM-2; TIRAP3; TRAM
6860711	LOC100134734	1.74661	1.74661	2.46362	0.0207446	0.965288	XR_039674.1	100134734		ILMN_3247597	6860711	S	PREDICTED: Homo sapiens misc_RNA (LOC100134734), miscRNA.
2850592	LOC728937	1.64418	1.64418	2.46274	0.0207853	0.965288	NM_001093731.2	728937	NP_001087200.2	ILMN_3299955	2850592	M	Homo sapiens similar to 40S ribosomal protein S26 (LOC728937), mRNA.
5690576	TBCB	1.32506	1.32506	2.46046	0.0208919	0.965288	NM_001281.2	1155	NP_001272.2	ILMN_1790953	5690576	S	Homo sapiens tubulin folding cofactor B (TBCB), mRNA.	CG22; MGC14625; CKAPI; CKAP1
630474	ZP3	1.55196	1.55196	2.45387	0.021203	0.965288	NM_007155.4	7784	NP_009086.4	ILMN_1805377	630474	I	Homo sapiens zona pellucida glycoprotein 3 (sperm receptor) (ZP3), mRNA.	ZPC; ZP3-474; ZP3-424; ZP3-372; ZP3B; HUMZP3; ZP3A
50402	ENO2	1.60012	1.60012	2.44982	0.0213967	0.965288	NM_001975.2	2026	NP_001966.1	ILMN_1765796	50402	S	Homo sapiens enolase 2 (gamma, neuronal) (ENO2), mRNA.	NSE
7550292	SELENBP1	3.84424	3.84424	2.44472	0.0216423	0.965288	NM_003944.2	8991	NP_003935.2	ILMN_1680652	7550292	S	Homo sapiens selenium binding protein 1 (SELENBP1), mRNA.	FLJ13813; LPSB; hSP56; SP56; hSBP
1070402	CANX	-1.31342	1.31342	-2.44283	0.021734	0.965288	NM_001746.3	821	NP_001737.1	ILMN_1762825	1070402	A	Homo sapiens calnexin (CANX), transcript variant 1, mRNA.	P90; IP90; FLJ26570; CNX
6180184	CPNE1	1.64245	1.64245	2.43806	0.0219669	0.965288	NM_152931.1	8904	NP_690908.1	ILMN_2307025	6180184	A	Homo sapiens copine I (CPNE1), transcript variant 8, mRNA.	CPN1; COPN1; MGC1142
7400070	TBC1D22B	1.54959	1.54959	2.43423	0.0221558	0.965288	NM_017772.2	55633	NP_060242.2	ILMN_2123730	7400070	S	Homo sapiens TBC1 domain family, member 22B (TBC1D22B), mRNA.	dJ744I24.2; DKFZp762J0110; C6orf197; MGC125627; MGC125626; FLJ20337; RP4-744I24.2
1430475	EID2	-1.3799	1.3799	-2.43321	0.0222065	0.965288	NM_153232.3	163126	NP_694964.3	ILMN_1704472	1430475	S	Homo sapiens EP300 interacting inhibitor of differentiation 2 (EID2), mRNA.	EID-2; CRI2; MGC20452
6400358	CD1D	-1.55273	1.55273	-2.42534	0.0226	0.965288	NM_001766.3	912	NP_001757.1	ILMN_1719433	6400358	S	Homo sapiens CD1d molecule (CD1D), mRNA.	R3; MGC34622; CD1A
3460278	C22ORF13	1.62175	1.62175	2.42357	0.0226895	0.965288	NM_031444.2	83606	NP_113632.2	ILMN_1764410	3460278	S	Homo sapiens chromosome 22 open reading frame 13 (C22orf13), mRNA.	MGC1842; LLN4
4570612	FASLG	-1.32233	1.32233	-2.42043	0.0228489	0.965288	NM_000639.1	356	NP_000630.1	ILMN_1781824	4570612	S	Homo sapiens Fas ligand (TNF superfamily, member 6) (FASLG), mRNA.	FASL; CD95L; APT1LG1; CD178; TNFSF6
6420242	FIS1	2.02212	2.02212	2.41048	0.0233606	0.965288	NM_016068.2	51024	NP_057152.2	ILMN_1658351	6420242	S	Homo sapiens fission 1 (mitochondrial outer membrane) homolog (S. cerevisiae) (FIS1), nuclear gene encoding mitochondrial protein, mRNA.	TTC11; CGI-135
3710273	EDARADD	1.31681	1.31681	2.41043	0.0233631	0.965288	NM_145861.2	128178	NP_665860.2	ILMN_1761820	3710273	A	Homo sapiens EDAR-associated death domain (EDARADD), transcript variant A, mRNA.	ED3; EDA3
4480008	BTBD1	-1.39259	1.39259	-2.41006	0.0233825	0.965288	NM_025238.3	53339	NP_079514.1	ILMN_1691927	4480008	I	Homo sapiens BTB (POZ) domain containing 1 (BTBD1), transcript variant 1, mRNA.	C15orf1; NS5ATP8
5130176	NAAA	-1.30702	1.30702	-2.40717	0.0235332	0.965288	NM_014435.3	27163	NP_055250.2	ILMN_2391512	5130176	A	Homo sapiens N-acylethanolamine acid amidase (NAAA), transcript variant 1, mRNA.	PLT; NAAA
3780451	CORO1B	1.46912	1.46912	2.40713	0.0235353	0.965288	NM_020441.2	57175	NP_065174.1	ILMN_2377019	3780451	A	Homo sapiens coronin, actin binding protein, 1B (CORO1B), transcript variant 1, mRNA.	CORONIN-2; DKFZP762I166
240309	CTSB	1.73772	1.73772	2.40703	0.0235403	0.965288	NM_147780.2	1508	NP_680090.1	ILMN_1696360	240309	A	Homo sapiens cathepsin B (CTSB), transcript variant 2, mRNA.	CPSB; APPS
830615	ZDHHC19	1.39667	1.39667	2.40687	0.0235489	0.965288	NM_001039617.1	131540	NP_001034706.1	ILMN_1766896	830615	S	Homo sapiens zinc finger, DHHC-type containing 19 (ZDHHC19), mRNA.	MGC33345
3870133	LOC100133177	1.5234	1.5234	2.40614	0.0235872	0.965288	XR_036907.1	100133177		ILMN_3218193	3870133	A	PREDICTED: Homo sapiens misc_RNA (LOC100133177), miscRNA.
2970612	UHRF2	-1.39086	1.39086	-2.4057	0.02361	0.965288	NM_152896.1	115426	NP_690856.1	ILMN_1691444	2970612	A	Homo sapiens ubiquitin-like with PHD and ring finger domains 2 (UHRF2), mRNA.	URF2; DKFZp686G0837; NIRF; MGC33463; RP11-472F14.2; RNF107; DKFZp434B0920
5290647	CXCR5	1.54285	1.54285	2.402	0.0238051	0.965288	NM_032966.1	643	NP_116743.1	ILMN_2337931	5290647	A	Homo sapiens chemokine (C-X-C motif) receptor 5 (CXCR5), transcript variant 2, mRNA.	BLR1; MDR15; MGC117347; CXCR5; CD185
7100131	BCS1L	1.37638	1.37638	2.39878	0.0239756	0.965288	NM_001079866.1	617	NP_001073335.1	ILMN_1738529	7100131	S	Homo sapiens BCS1-like (yeast) (BCS1L), nuclear gene encoding mitochondrial protein, transcript variant 2, mRNA.	BCS; Hs.6719; BCS1; FLNMS; BJS; h-BCS; PTD; GRACILE
5260008	C1ORF183	1.86276	1.86276	2.39511	0.0241717	0.965288	NM_198926.1	55924	NP_945120.1	ILMN_2388955	5260008	A	Homo sapiens chromosome 1 open reading frame 183 (C1orf183), transcript variant 2, mRNA.	FLJ31105
2000546	C3ORF10	-1.37104	1.37104	-2.39368	0.0242486	0.965288	NM_018462.4	55845	NP_060932.2	ILMN_1764500	2000546	S	Homo sapiens chromosome 3 open reading frame 10 (C3orf10), mRNA.	MDS027; HSPC300; hHBrk1
4050554	NMI	-1.55503	1.55503	-2.39344	0.0242618	0.965288	NM_004688.1	9111	NP_004679.1	ILMN_1739541	4050554	S	Homo sapiens N-myc (and STAT) interactor (NMI), mRNA.
540725	HNRPH1	-1.89934	1.89934	-2.39241	0.024317	0.965288	NM_005520.1	3187	NP_005511.1	ILMN_2101920	540725	S	Homo sapiens heterogeneous nuclear ribonucleoprotein H1 (H) (HNRPH1), mRNA.	DKFZp686A15170; HNRPH; hnRNPH
3710626	DUSP22	1.30533	1.30533	2.39221	0.024328	0.965288	NM_020185.3	56940	NP_064570.1	ILMN_1671809	3710626	A	Homo sapiens dual specificity phosphatase 22 (DUSP22), mRNA.	MKPX; VHX; JSP1; JKAP
3840400	GMPR	2.85824	2.85824	2.39198	0.02434	0.965288	NM_006877.2	2766	NP_006868.2	ILMN_1729487	3840400	S	Homo sapiens guanosine monophosphate reductase (GMPR), mRNA.	GMPR1
6980601	LOC729978	1.33372	1.33372	2.38945	0.0244772	0.965288	XM_001723016.1	729978	XP_001723068.1	ILMN_3304111	6980601	M	PREDICTED: Homo sapiens similar to LOC339047 protein, transcript variant 2 (LOC729978), mRNA.
1990102	LOC642076	-1.3158	1.3158	-2.38566	0.0246836	0.965288	XM_001717499.1	642076	XP_001717551.1	ILMN_3243871	1990102	S	PREDICTED: Homo sapiens similar to hCG1789038 (LOC642076), mRNA.
1110433	LOC729687	-1.54556	1.54556	-2.3813	0.0249228	0.965288	XM_001725257.1	729687	XP_001725309.1	ILMN_3302139	1110433	M	PREDICTED: Homo sapiens hypothetical LOC729687 (LOC729687), mRNA.
770541	EI24	-1.37387	1.37387	-2.38047	0.0249688	0.965288	NM_001007277.1	9538	NP_001007278.1	ILMN_1669394	770541	A	Homo sapiens etoposide induced 2.4 mRNA (EI24), transcript variant 2, mRNA.	TP53I8; PIG8
2630372	HS.46506	1.32975	1.32975	2.38026	0.0249802	0.965288				ILMN_1880425	2630372	S	Homo sapiens cDNA FLJ38039 fis, clone CTONG2013934
3370671	MED20	-1.39758	1.39758	-2.37886	0.0250575	0.965288	NM_004275.3	9477	NP_004266.2	ILMN_1777526	3370671	S	Homo sapiens mediator complex subunit 20 (MED20), mRNA.	PRO0213; MED20; DKFZp586D2223; TRFP; MGC29869
1820136	AP1G1	-1.38697	1.38697	-2.37691	0.0251659	0.965288	NM_001128.5	164	NP_001119.3	ILMN_2399627	1820136	A	Homo sapiens adaptor-related protein complex 1, gamma 1 subunit (AP1G1), transcript variant 2, mRNA.	MGC18255; ADTG; CLAPG1
2710553	NFAM1	1.31003	1.31003	2.37217	0.0254311	0.965288	NM_145912.5	150372	NP_666017.1	ILMN_1791925	2710553	S	Homo sapiens NFAT activating protein with ITAM motif 1 (NFAM1), mRNA.	FLJ40652; CNAIP; bK126B4.4
4480730	HBM	2.90525	2.90525	2.37117	0.0254871	0.965288	NM_001003938.3	3042	NP_001003938.1	ILMN_2091454	4480730	S	Homo sapiens hemoglobin, mu (HBM), mRNA.	HBAP2
3400692	TPM3	-1.51146	1.51146	-2.37003	0.0255516	0.965288	NM_152263.2	7170	NP_689476.2	ILMN_1697567	3400692	A	Homo sapiens tropomyosin 3 (TPM3), transcript variant 1, mRNA.	TM30; MGC3261; TRK; NEM1; TM30nm; FLJ41118; OK/SW-cl.5; TM-5; TPMsk3; hscp30; MGC14582; TM3; MGC72094
6420707	IL8RBP	-1.39998	1.39998	-2.36336	0.0259304	0.965288	XR_001023.1	3580		ILMN_1691507	6420707	A	PREDICTED: Homo sapiens interleukin 8 receptor, beta pseudogene (IL8RBP), misc RNA.
670010	LOC650298	1.65962	1.65962	2.3605	0.0260942	0.965288	XM_939387.1	650298	XP_944480.1	ILMN_1737991	670010	S	PREDICTED: Homo sapiens similar to 40S ribosomal protein S26 (LOC650298), mRNA.
6380241	UNC45A	1.68152	1.68152	2.35663	0.0263177	0.965288	NM_001039675.1	55898	NP_001034764.1	ILMN_1726434	6380241	I	Homo sapiens unc-45 homolog A (C. elegans) (UNC45A), transcript variant 3, mRNA.	FLJ10043; SMAP-1; GC-UNC45; IRO039700
5550431	MMD	-1.89722	1.89722	-2.35347	0.0265015	0.965288	NM_012329.2	23531	NP_036461.2	ILMN_1733937	5550431	S	Homo sapiens monocyte to macrophage differentiation-associated (MMD), mRNA.	PAQR11; MMA
4760035	APOBEC3D	1.5265	1.5265	2.35108	0.0266412	0.965288	NM_152426.3	140564	NP_689639.2	ILMN_3307651	4760035	S	Homo sapiens apolipoprotein B mRNA editing enzyme, catalytic polypeptide-like 3D (APOBEC3D), mRNA.
3400674	MRPS15	1.31094	1.31094	2.35013	0.0266969	0.965288	NM_031280.2	64960	NP_112570.2	ILMN_1680703	3400674	S	Homo sapiens mitochondrial ribosomal protein S15 (MRPS15), nuclear gene encoding mitochondrial protein, mRNA.	MPR-S15; FLJ11564; DC37; RPMS15
1010735	DDX24	1.40737	1.40737	2.34881	0.0267745	0.965288	NM_020414.3	57062	NP_065147.1	ILMN_1700628	1010735	S	Homo sapiens DEAD (Asp-Glu-Ala-Asp) box polypeptide 24 (DDX24), mRNA.
2690358	PRDM2	1.36282	1.36282	2.34495	0.0270031	0.965288	NM_012231.3	7799	NP_036363.2	ILMN_2258543	2690358	I	Homo sapiens PR domain containing 2, with ZNF domain (PRDM2), transcript variant 1, mRNA.	RIZ1; MTB-ZF; HUMHOXY1; RIZ2; RIZ
5670537	TBC1D3I	1.33675	1.33675	2.34214	0.0271702	0.965288	XM_001713609.1	643947	XP_001713661.1	ILMN_3235694	5670537	S	PREDICTED: Homo sapiens TBC1 domain family, member 3I (TBC1D3I), mRNA.
2810044	MGC72104	1.414	1.414	2.34124	0.0272237	0.965288	NM_207350.1	284802	NP_997233.1	ILMN_1688318	2810044	S	Homo sapiens similar to FRG1 protein (FSHD region gene 1 protein) (MGC72104), mRNA.
130551	PRKCZ	1.4436	1.4436	2.33772	0.0274353	0.965288	NM_002744.4	5590	NP_002735.3	ILMN_1697267	130551	A	Homo sapiens protein kinase C, zeta (PRKCZ), transcript variant 1, mRNA.	PKC2
6840075	NP	1.43157	1.43157	2.33637	0.0275165	0.965288	NM_000270.1	4860	NP_000261.1	ILMN_2172174	6840075	S	Homo sapiens nucleoside phosphorylase (NP), mRNA.	PNP; PUNP; MGC125916; MGC125915; MGC117396; PRO1837
3870441	CAPN3	1.39608	1.39608	2.33622	0.0275253	0.965288	NM_024344.1	825	NP_077320.1	ILMN_1687971	3870441	A	Homo sapiens calpain 3, (p94) (CAPN3), transcript variant 2, mRNA.	CANP3; MGC14344; p94; LGMD2; MGC10767; CANPL3; MGC11121; MGC4403; LGMD2A; nCL-1
290687	LOC653884	-1.38785	1.38785	-2.33359	0.0276846	0.965288	XM_936240.1	653884	XP_941333.1	ILMN_1658460	290687	A	PREDICTED: Homo sapiens similar to FUS interacting protein (serine-arginine rich) 1 (LOC653884), mRNA.
1050086	TFEB	1.47265	1.47265	2.33305	0.0277175	0.965288	NM_007162.1	7942	NP_009093.1	ILMN_1733616	1050086	S	Homo sapiens transcription factor EB (TFEB), mRNA.	AlphaTFEB; TCFEB
7510408	NRIP1	-1.36469	1.36469	-2.33067	0.0278624	0.965288	NM_003489.2	8204	NP_003480.2	ILMN_1718629	7510408	S	Homo sapiens nuclear receptor interacting protein 1 (NRIP1), mRNA.	RIP140
3290685	DPYSL2	-1.48406	1.48406	-2.33046	0.0278751	0.965288	NM_001386.4	1808	NP_001377.1	ILMN_1672503	3290685	S	Homo sapiens dihydropyrimidinase-like 2 (DPYSL2), mRNA.	DHPRP2; DRP-2; DRP2; CRMP2
6770176	ARF4	-1.39914	1.39914	-2.32421	0.0282598	0.965288	NM_001660.2	378	NP_001651.1	ILMN_1719518	6770176	A	Homo sapiens ADP-ribosylation factor 4 (ARF4), mRNA.	ARF2
2190470	KLF10	-1.32375	1.32375	-2.32292	0.0283397	0.965288	NM_005655.1	7071	NP_005646.1	ILMN_2411897	2190470	A	Homo sapiens Kruppel-like factor 10 (KLF10), transcript variant 1, mRNA.	TIEG; EGRA; TIEG1
7100554	C11ORF61	-1.31257	1.31257	-2.32226	0.0283807	0.965288	NM_024631.1	79684	NP_078907.1	ILMN_1773148	7100554	S	Homo sapiens chromosome 11 open reading frame 61 (C11orf61), mRNA.	FLJ23342
7560471	MOBKL2C	-1.31018	1.31018	-2.32194	0.0284005	0.965288	NM_145279.4	148932	NP_660322.2	ILMN_1798288	7560471	A	Homo sapiens MOB1, Mps One Binder kinase activator-like 2C (yeast) (MOBKL2C), transcript variant 1, mRNA.	MOB3C; MGC26743
3420739	SNTB1	-1.42892	1.42892	-2.32027	0.0285041	0.965288	NM_021021.2	6641	NP_066301.1	ILMN_1793410	3420739	S	Homo sapiens syntrophin, beta 1 (dystrophin-associated protein A1, 59kDa, basic component 1) (SNTB1), mRNA.	A1B; DAPA1B; BSYN2; MGC111389; SNT2B1; SNT2; FLJ22442; 59-DAP; TIP-43
3890138	MTMR11	-1.4285	1.4285	-2.31865	0.0286053	0.965288	NM_181873.2	10903	NP_870988.2	ILMN_1769299	3890138	A	Homo sapiens myotubularin related protein 11 (MTMR11), mRNA.	CRA; RP11-212K13.1
360682	CTDSPL2	-1.40862	1.40862	-2.31842	0.0286197	0.965288	NM_016396.1	51496	NP_057480.1	ILMN_1665655	360682	S	Homo sapiens CTD (carboxy-terminal domain, RNA polymerase II, polypeptide A) small phosphatase like 2 (CTDSPL2), mRNA.	FLJ10523; HSPC129; HSPC058
3610315	ABLIM1	-1.35614	1.35614	-2.31817	0.0286352	0.965288	NM_006720.3	3983	NP_006711.3	ILMN_1731610	3610315	I	Homo sapiens actin binding LIM protein 1 (ABLIM1), transcript variant 4, mRNA.	KIAA0059; FLJ14564; MGC1224; LIMATIN; LIMAB1; DKFZp781D0148; ABLIM
670646	LOC391825	-1.43337	1.43337	-2.31677	0.0287233	0.965288	XR_018378.2	391825		ILMN_3277297	670646	M	PREDICTED: Homo sapiens similar to hCG1643032 (LOC391825), mRNA.
290402	IL2RB	-1.43189	1.43189	-2.30761	0.0293033	0.965288	NM_000878.2	3560	NP_000869.1	ILMN_1684349	290402	S	Homo sapiens interleukin 2 receptor, beta (IL2RB), mRNA.	CD122; P70-75
6940088	DGKA	1.48767	1.48767	2.30755	0.0293073	0.965288	NM_201554.1	1606	NP_963848.1	ILMN_2319913	6940088	A	Homo sapiens diacylglycerol kinase, alpha 80kDa (DGKA), transcript variant 4, mRNA.	MGC42356; DGK-alpha; DAGK1; MGC12821; DAGK
780050	RAP2A	-1.75715	1.75715	-2.30259	0.0296262	0.965288	NM_021033.5	5911	NP_066361.1	ILMN_1677404	780050	S	Homo sapiens RAP2A, member of RAS oncogene family (RAP2A), mRNA.	RAP2; K-REV; KREV; RbBP-30
3450338	HLA-DOB	1.52753	1.52753	2.2972	0.0299758	0.965288	NM_002120.3	3112	NP_002111.1	ILMN_1700428	3450338	S	Homo sapiens major histocompatibility complex, class II, DO beta (HLA-DOB), mRNA.	DOB
1050626	ZNF586	-1.31797	1.31797	-2.29695	0.0299925	0.965288	NM_017652.2	54807	NP_060122.2	ILMN_2372200	1050626	A	Homo sapiens zinc finger protein 586 (ZNF586), mRNA.	FLJ20070
2320743	LOC100128086	-1.30465	1.30465	-2.29644	0.0300256	0.965288	XR_039256.1	100128086		ILMN_3180196	2320743	A	PREDICTED: Homo sapiens misc_RNA (LOC100128086), miscRNA.
4760601	LOC728014	1.31346	1.31346	2.29612	0.0300464	0.965288	XM_001127981.1	728014	XP_001127981.1	ILMN_1711699	4760601	A	PREDICTED: Homo sapiens similar to huntingtin interacting protein 1 related (LOC728014), mRNA.
2570088	SEC11A	-1.34766	1.34766	-2.29565	0.0300772	0.965288	NM_014300.2	23478	NP_055115.1	ILMN_1693490	2570088	S	Homo sapiens SEC11 homolog A (S. cerevisiae) (SEC11A), mRNA.	SPC18; SPCS4A; 1810012E07Rik; sid2895; SEC11L1
4060292	BRE	1.34756	1.34756	2.29503	0.030118	0.965288	NM_199192.1	9577	NP_954662.1	ILMN_1778684	4060292	A	Homo sapiens brain and reproductive organ-expressed (TNFRSF1A modulator) (BRE), transcript variant 5, mRNA.	BRCC45; BRCC4
2230678	ACACB	1.45887	1.45887	2.29418	0.0301736	0.965288	NM_001093.3	32	NP_001084.3	ILMN_1763852	2230678	S	Homo sapiens acetyl-Coenzyme A carboxylase beta (ACACB), mRNA.	ACC2; ACCB; HACC275
4900333	HAGH	1.88496	1.88496	2.29405	0.0301823	0.965288	NM_005326.4	3029	NP_005317.2	ILMN_1772731	4900333	S	Homo sapiens hydroxyacylglutathione hydrolase (HAGH), nuclear gene encoding mitochondrial protein, transcript variant 1, mRNA.	HAGH1; GLX2; GLXII; GLO2
7610615	SLC6A10P	2.55552	2.55552	2.29236	0.0302936	0.965288	NR_003083.2	386757		ILMN_1704446	7610615	A	Homo sapiens solute carrier family 6 (neurotransmitter transporter, creatine), member 10 (pseudogene) (SLC6A10P) on chromosome 16.	CT-2; CT2; FLJ43855; SLC6A10pB; SLC6A10
3390010	PUSL1	1.35057	1.35057	2.29021	0.0304352	0.965288	NM_153339.1	126789	NP_699170.1	ILMN_1780315	3390010	S	Homo sapiens pseudouridylate synthase-like 1 (PUSL1), mRNA.	FLJ90811
2450465	CYBRD1	-1.37639	1.37639	-2.28643	0.0306865	0.965288	NM_024843.2	79901	NP_079119.2	ILMN_2087692	2450465	S	Homo sapiens cytochrome b reductase 1 (CYBRD1), mRNA.	FLJ23462; FRRS3; DCYTB
1230224	DNAJB6	-1.5405	1.5405	-2.27893	0.0311906	0.965288	NM_005494.2	10049	NP_005485.1	ILMN_2402416	1230224	A	Homo sapiens DnaJ (Hsp40) homolog, subfamily B, member 6 (DNAJB6), transcript variant 2, mRNA.	DKFZp566D0824; HSJ-2; MGC117297; HSJ2; MRJ; HHDJ1; FLJ42837; MSJ-1; DnaJ; MGC1152
4810451	SLC30A5	-1.3769	1.3769	-2.27887	0.0311944	0.965288	NM_022902.2	64924	NP_075053.2	ILMN_1664153	4810451	I	Homo sapiens solute carrier family 30 (zinc transporter), member 5 (SLC30A5), transcript variant 1, mRNA.	ZnT-5; MGC5499; ZTL1; FLJ12496; ZNTL1; FLJ12756; ZNT5
5220338	MPEG1	-1.30706	1.30706	-2.27771	0.0312732	0.965288	XM_166227.6	219972	XP_166227.3	ILMN_1752355	5220338	A	PREDICTED: Homo sapiens macrophage expressed gene 1, transcript variant 1 (MPEG1), mRNA.
7200142	POLR2C	-1.48373	1.48373	-2.27182	0.0316746	0.965288	NM_032940.2	5432	NP_116558.1	ILMN_1659411	7200142	I	Homo sapiens polymerase (RNA) II (DNA directed) polypeptide C, 33kDa (POLR2C), mRNA.	RPB31; hsRPB3; RPB3; hRPB33
4540356	UFM1	-1.42829	1.42829	-2.27071	0.0317509	0.965288	NM_016617.1	51569	NP_057701.1	ILMN_2113074	4540356	S	Homo sapiens ubiquitin-fold modifier 1 (UFM1), mRNA.	bA131P10.1; C13orf20; BM-002
2100079	DCI	1.46891	1.46891	2.27066	0.0317545	0.965288	NM_001919.2	1632	NP_001910.2	ILMN_2049303	2100079	S	Homo sapiens dodecenoyl-Coenzyme A delta isomerase (3,2 trans-enoyl-Coenzyme A isomerase) (DCI), nuclear gene encoding mitochondrial protein, mRNA.
4760450	C16ORF33	1.38906	1.38906	2.2698	0.031814	0.965288	NM_024571.2	79622	NP_078847.1	ILMN_1801118	4760450	S	Homo sapiens chromosome 16 open reading frame 33 (C16orf33), mRNA.	FLJ22940
450397	IFNAR2	1.52115	1.52115	2.26972	0.0318192	0.965288	NM_207585.1	3455	NP_997468.1	ILMN_1791057	450397	I	Homo sapiens interferon (alpha, beta and omega) receptor 2 (IFNAR2), transcript variant 1, mRNA.	IFN-alpha-REC; IFNABR; IFNARB; IFN-R
1010082	HS.553301	-2.49901	2.49901	-2.26926	0.0318512	0.965288				ILMN_1829845	1010082	S	AV737317 CB Homo sapiens cDNA clone CBCAQH03 5, mRNA sequence
5550373	CX3CR1	-1.41507	1.41507	-2.26866	0.0318928	0.965288	NM_001337.3	1524	NP_001328.1	ILMN_1745788	5550373	S	Homo sapiens chemokine (C-X3-C motif) receptor 1 (CX3CR1), mRNA.	CMKDR1; GPR13; V28; GPRV28; CMKBRL1; CCRL1
2480468	RANBP10	1.49018	1.49018	2.26846	0.0319059	0.965288	NM_020850.1	57610	NP_065901.1	ILMN_1667306	2480468	S	Homo sapiens RAN binding protein 10 (RANBP10), mRNA.	KIAA1464; FLJ31165
1050500	PLEC1	1.52056	1.52056	2.26563	0.0321021	0.965288	NM_000445.2	5339	NP_000436.2	ILMN_1744268	1050500	A	Homo sapiens plectin 1, intermediate filament binding protein 500kDa (PLEC1), transcript variant 1, mRNA.	EBS1; HD1; PLTN; EBSO; PCN; PLEC1b
1010360	GCH1	-1.40612	1.40612	-2.26517	0.0321341	0.965288	NM_001024070.1	2643	NP_001019241.1	ILMN_2335813	1010360	A	Homo sapiens GTP cyclohydrolase 1 (GCH1), transcript variant 3, mRNA.	DYT5; GTP-CH-1; GTPCH1; GCH
4120707	COL4A3BP	-1.57743	1.57743	-2.26436	0.0321909	0.965288	NM_005713.1	10087	NP_005704.1	ILMN_1680109	4120707	A	Homo sapiens collagen, type IV, alpha 3 (Goodpasture antigen) binding protein (COL4A3BP), transcript variant 1, mRNA.	GPBP; STARD11; FLJ20597; CERTL; CERT
2970475	NARFL	1.3492	1.3492	2.26408	0.0322102	0.965288	NM_022493.1	64428	NP_071938.1	ILMN_1813833	2970475	S	Homo sapiens nuclear prelamin A recognition factor-like (NARFL), mRNA.	HPRN; FLJ21988; PRN; LET1L; IOP1
2490240	PTPRE	-1.42458	1.42458	-2.26126	0.0324074	0.965288	NM_130435.2	5791	NP_569119.1	ILMN_2383611	2490240	A	Homo sapiens protein tyrosine phosphatase, receptor type, E (PTPRE), transcript variant 2, mRNA.	DKFZp313F1310; PTPE; HPTPE; R-PTP-EPSILON
2850575	RRM1	-1.33668	1.33668	-2.2607	0.0324463	0.965288	NM_001033.2	6240	NP_001024.1	ILMN_1771593	2850575	S	Homo sapiens ribonucleotide reductase M1 polypeptide (RRM1), mRNA.	RR1; R1; RIR1
6450692	PSMB9	-1.37711	1.37711	-2.25882	0.0325785	0.965288	NM_002800.4	5698	NP_002791.1	ILMN_1798233	6450692	A	Homo sapiens proteasome (prosome, macropain) subunit, beta type, 9 (large multifunctional peptidase 2) (PSMB9), transcript variant 1, mRNA.	MGC70470; PSMB6i; beta1i; LMP2; RING12
5700056	HSD17B8	1.32007	1.32007	2.25784	0.0326473	0.965288	NM_014234.3	7923	NP_055049.1	ILMN_1715324	5700056	S	Homo sapiens hydroxysteroid (17-beta) dehydrogenase 8 (HSD17B8), mRNA.	FABGL; FABG; dJ1033B10.9; RING2; H2-KE6; KE6; D6S2245E; HKE6
5960739	PSMD4	1.39842	1.39842	2.25762	0.0326628	0.965288	NM_002810.2	5710	NP_002801.1	ILMN_1728355	5960739	A	Homo sapiens proteasome (prosome, macropain) 26S subunit, non-ATPase, 4 (PSMD4), mRNA.	pUB-R5; AF-1; AF; ASF; Rpn10; MCB1; S5A
3290091	WDR40A	2.03365	2.03365	2.25624	0.0327608	0.965288	NM_015397.1	25853	NP_056212.1	ILMN_1786328	3290091	S	Homo sapiens WD repeat domain 40A (WDR40A), mRNA.	MGC1058; DKFZP434O125; DKFZp434O125; TCC52; KIAA1892
6940465	RALGAPA1	-1.35486	1.35486	-2.25328	0.0329705	0.965288	NM_014990.1	253959	NP_055805.1	ILMN_1741391	6940465	A	Homo sapiens Ral GTPase activating protein, alpha subunit 1 (catalytic) (RALGAPA1), transcript variant 1, mRNA.	TULIP1; GRIPE; DKFZp667F074; KIAA0884; DKFZp566D133
5720300	G3BP1	-1.89069	1.89069	-2.25313	0.032981	0.965288	NM_005754.2	10146	NP_005745.1	ILMN_2344455	5720300	A	Homo sapiens GTPase activating protein (SH3 domain) binding protein 1 (G3BP1), transcript variant 1, mRNA.	HDH-VIII; G3BP; MGC111040
3140162	SAPS1	1.61781	1.61781	2.24727	0.0334006	0.965288	NM_014931.3	22870	NP_055746.3	ILMN_1794085	3140162	S	Homo sapiens SAPS domain family, member 1 (SAPS1), mRNA.	SAP190; MGC138185; MGC142003; PP6R1; KIAA1115
1850681	EIF6	1.37812	1.37812	2.24714	0.0334105	0.965288	NM_181466.1	3692	NP_852131.1	ILMN_1787410	1850681	A	Homo sapiens eukaryotic translation initiation factor 6 (EIF6), transcript variant 4, mRNA.	EIF6; EIF3A; 2; CAB; ITGB4BP; gcn; b; p27BBP; b(2)gcn
1030707	LOC100134530	1.74813	1.74813	2.24655	0.0334531	0.965288	XM_001714618.1	100134530	XP_001714670.1	ILMN_3249327	1030707	S	PREDICTED: Homo sapiens hypothetical protein LOC100134530 (LOC100134530), mRNA.
5130039	PLEKHJ1	1.30058	1.30058	2.24512	0.0335557	0.965288	NM_018049.1	55111	NP_060519.1	ILMN_1697701	5130039	S	Homo sapiens pleckstrin homology domain containing, family J member 1 (PLEKHJ1), mRNA.	GNRPX; FLJ10297
4250739	CDC2L1	1.35966	1.35966	2.24485	0.0335757	0.965288	NM_033492.1	984	NP_277027.1	ILMN_1765704	4250739	A	Homo sapiens cell division cycle 2-like 1 (PITSLRE proteins) (CDC2L1), transcript variant 8, mRNA.	p58CDC2L1; CDK11-p46; CLK-1; CDK11-p110; PK58; CDK11-p58; p58CLK-1; p58
6560133	CYTH2	1.40795	1.40795	2.24375	0.0336554	0.965288	NM_017457.4	9266	NP_059431.1	ILMN_3188106	6560133	A	Homo sapiens cytohesin 2 (CYTH2), transcript variant 1, mRNA.
3140520	TMOD1	1.79778	1.79778	2.24067	0.0338794	0.965288	NM_003275.2	7111	NP_003266.1	ILMN_1736911	3140520	S	Homo sapiens tropomodulin 1 (TMOD1), mRNA.	ETMOD; D9S57E; TMOD
6960195	LOC650646	1.72439	1.72439	2.23707	0.0341428	0.965288	XM_942527.2	650646	XP_947620.1	ILMN_1726647	6960195	S	PREDICTED: Homo sapiens similar to 40S ribosomal protein S26 (LOC650646), mRNA.
4070661	AZIN1	-1.33097	1.33097	-2.23679	0.0341631	0.965288	NM_148174.2	51582	NP_680479.1	ILMN_2327994	4070661	A	Homo sapiens antizyme inhibitor 1 (AZIN1), transcript variant 2, mRNA.	ODC1L; OAZIN; OAZI; MGC3832; MGC691
5860037	UBR4	1.54593	1.54593	2.23675	0.0341666	0.965288	NM_020765.2	23352	NP_065816.2	ILMN_1699226	5860037	S	Homo sapiens ubiquitin protein ligase E3 component n-recognin 4 (UBR4), mRNA.	KIAA1307; FLJ41863; ZUBR1; RBAF600; p600; RP5-1126H10.1; KIAA0462
6590594	HIST1H2AC	-1.66366	1.66366	-2.23553	0.0342561	0.965288	NM_003512.3	8334	NP_003503.1	ILMN_1792689	6590594	S	Homo sapiens histone cluster 1, H2ac (HIST1H2AC), mRNA.	dJ221C16.4; H2AFL; H2A/l; MGC99519
6040292	FBXO28	-1.33682	1.33682	-2.2352	0.0342802	0.965288	NM_015176.1	23219	NP_055991.1	ILMN_2045911	6040292	S	Homo sapiens F-box protein 28 (FBXO28), mRNA.	FLJ10766; KIAA0483; Fbx28
670609	RAB2B	1.6659	1.6659	2.23457	0.0343267	0.965288	NM_032846.2	84932	NP_116235.2	ILMN_1753002	670609	S	Homo sapiens RAB2B, member RAS oncogene family (RAB2B), mRNA.	FLJ14824
5390168	SH2D1B	-1.39642	1.39642	-2.23365	0.0343951	0.965288	NM_053282.4	117157	NP_444512.2	ILMN_1701237	5390168	S	Homo sapiens SH2 domain containing 1B (SH2D1B), mRNA.	EAT2
1510438	GTF3C5	1.52071	1.52071	2.22936	0.0347136	0.965288	NM_012087.2	9328	NP_036219.1	ILMN_1723895	1510438	S	Homo sapiens general transcription factor IIIC, polypeptide 5, 63kDa (GTF3C5), mRNA.	TFIIIC63; FLJ20857; TFIIICepsilon; TFiiiC2-63
270133	C1ORF128	1.74662	1.74662	2.22838	0.0347868	0.965288	NM_020362.3	57095	NP_065095.2	ILMN_1784207	270133	S	Homo sapiens chromosome 1 open reading frame 128 (C1orf128), mRNA.	TXNL1CL; HT014; RP5-886K2.4
2630463	PSMD4	1.45	1.45	2.22831	0.0347918	0.965288	NM_002810.2	5710	NP_002801.1	ILMN_2344130	2630463	A	Homo sapiens proteasome (prosome, macropain) 26S subunit, non-ATPase, 4 (PSMD4), mRNA.	pUB-R5; AF-1; AF; ASF; Rpn10; MCB1; S5A
4570142	NOC4L	1.40902	1.40902	2.22745	0.0348563	0.965288	NM_024078.1	79050	NP_076983.1	ILMN_1733107	4570142	A	Homo sapiens nucleolar complex associated 4 homolog (S. cerevisiae) (NOC4L), mRNA.	MGC3162; NOC4
2810241	EXOSC5	1.37202	1.37202	2.22711	0.0348814	0.965288	NM_020158.3	56915	NP_064543.3	ILMN_1659725	2810241	S	Homo sapiens exosome component 5 (EXOSC5), mRNA.	RRP46; Rrp46p; MGC12901; p12B; MGC111224; RRP41B; hRrp46p
840482	RNF31	1.55085	1.55085	2.22653	0.0349248	0.965288	NM_017999.4	55072	NP_060469.4	ILMN_1758831	840482	S	Homo sapiens ring finger protein 31 (RNF31), mRNA.	FLJ23501; MGC19975; FLJ10111; ZIBRA
670673	BCL2L1	2.24433	2.24433	2.22482	0.0350534	0.965288	NM_138578.1	598	NP_612815.1	ILMN_1654118	670673	A	Homo sapiens BCL2-like 1 (BCL2L1), nuclear gene encoding mitochondrial protein, transcript variant 1, mRNA.	DKFZp781P2092; BCL-XL/S; bcl-xL; BCLX; Bcl-X; bcl-xS; BCL2L
780504	LOC442535	-1.39309	1.39309	-2.22123	0.0353242	0.965288	NM_001013738.1	442535	NP_001013760.1	ILMN_1754249	780504	S	Homo sapiens similar to T-cell receptor gamma chain V region PT-gamma-1/2 precursor (LOC442535), mRNA.
290546	TBC1D20	1.32848	1.32848	2.22118	0.0353277	0.965288	NM_144628.2	128637	NP_653229.1	ILMN_2044572	290546	S	Homo sapiens TBC1 domain family, member 20 (TBC1D20), mRNA.	FLJ45119; C20orf140
3780452	IFIT1L	2.468	2.468	2.22118	0.0353282	0.965288	NM_001010987.1	439996	NP_001010987.1	ILMN_1759155	3780452	S	Homo sapiens interferon-induced protein with tetratricopeptide repeats 1-like (IFIT1L), mRNA.	DKFZp781M1841; bA149I23.6
1470593	LST1	1.57821	1.57821	2.22023	0.0353998	0.965288	NM_205840.1	7940	NP_995312.1	ILMN_2345353	1470593	A	Homo sapiens leukocyte specific transcript 1 (LST1), transcript variant 5, mRNA.	D6S49E; LST-1; B144; MGC119007; MGC119006
6980010	MED28	-1.38211	1.38211	-2.22004	0.0354145	0.965288	NM_025205.3	80306	NP_079481.2	ILMN_1749821	6980010	S	Homo sapiens mediator complex subunit 28 (MED28), mRNA.	DKFZP434N185; magicin; 1500003D12Rik; EG1
3170332	DPP9	1.62091	1.62091	2.21898	0.0354951	0.965288	NM_139159.3	91039	NP_631898.2	ILMN_1673069	3170332	S	Homo sapiens dipeptidyl-peptidase 9 (DPP9), mRNA.	DPRP2; FLJ16073; DKFZp762F117
2690446	MYL4	1.47442	1.47442	2.21716	0.0356341	0.965288	NM_001002841.1	4635	NP_001002841.1	ILMN_1716062	2690446	I	Homo sapiens myosin, light chain 4, alkali; atrial, embryonic (MYL4), transcript variant 1, mRNA.	ALC1; AMLC; GT1; PRO1957
5810411	SNORD89	-1.46135	1.46135	-2.21694	0.0356506	0.965288	NR_003070.1	692205		ILMN_3238662	5810411	S	Homo sapiens small nucleolar RNA, C/D box 89 (SNORD89), small nucleolar RNA.	HBII-289
3140021	PCBD1	1.30448	1.30448	2.21597	0.035725	0.965288	NM_000281.2	5092	NP_000272.1	ILMN_1786105	3140021	I	Homo sapiens pterin-4 alpha-carbinolamine dehydratase/dimerization cofactor of hepatocyte nuclear factor 1 alpha (PCBD1), mRNA.	PHS; PCD; DCOH; PCBD
6100424	HEMGN	1.55448	1.55448	2.21556	0.0357559	0.965288	NM_018437.3	55363	NP_060907.2	ILMN_1680094	6100424	A	Homo sapiens hemogen (HEMGN), transcript variant 1, mRNA.	EDAG; EDAG-1
4120491	DGKD	1.36379	1.36379	2.2152	0.0357838	0.965288	NM_003648.2	8527	NP_003639.2	ILMN_1765326	4120491	A	Homo sapiens diacylglycerol kinase, delta 130kDa (DGKD), transcript variant 1, mRNA.	KIAA0145; dgkd-2; DGKdelta
1400376	WWC3	1.39082	1.39082	2.21398	0.0358771	0.965288	NM_015691.2	55841	NP_056506.2	ILMN_1687592	1400376	S	Homo sapiens WWC family member 3 (WWC3), mRNA.	BM042; KIAA1280
4150242	VPS13D	1.36242	1.36242	2.21229	0.0360073	0.965288	NM_015378.2	55187	NP_056193.2	ILMN_1656840	4150242	A	Homo sapiens vacuolar protein sorting 13 homolog D (S. cerevisiae) (VPS13D), transcript variant 1, mRNA.	FLJ23066
1440674	CTDSPL2	-1.3116	1.3116	-2.21063	0.0361356	0.965288	NM_016396.2	51496	NP_057480.2	ILMN_2077758	1440674	S	Homo sapiens CTD (carboxy-terminal domain, RNA polymerase II, polypeptide A) small phosphatase like 2 (CTDSPL2), mRNA.	FLJ10523; HSPC129; HSPC058
3780187	GYPB	2.49042	2.49042	2.20964	0.036212	0.965288	NM_002100.3	2994	NP_002091.2	ILMN_1683093	3780187	S	Homo sapiens glycophorin B (MNS blood group) (GYPB), mRNA.	GPB; MNS; HGpMiVI; GYPHe.NY; GPB.NY; SS; CD235b; GYPA
7400711	KIAA0664	1.44021	1.44021	2.20934	0.0362351	0.965288	NM_015229.3	23277	NP_056044.3	ILMN_1770719	7400711	S	Homo sapiens KIAA0664 (KIAA0664), mRNA.	DKFZp686L05242; DKFZp686M09233; FLJ23672; CLU1
3120292	FAM117B	-1.53056	1.53056	-2.20865	0.0362892	0.965288	NM_173511.2	150864	NP_775782.1	ILMN_1739942	3120292	S	Homo sapiens family with sequence similarity 117, member B (FAM117B), mRNA.	FLJ38771; DKFZp686H01244; FAM117B
3450600	DYNC1H1	1.5096	1.5096	2.20812	0.0363304	0.965288	NM_001376.2	1778	NP_001367.2	ILMN_1780302	3450600	S	Homo sapiens dynein, cytoplasmic 1, heavy chain 1 (DYNC1H1), mRNA.	DNECL; DNCH1; HL-3; DYHC; Dnchc1; KIAA0325; DNCL; p22; DHC1a; DHC1
6520066	VAMP7	-1.5629	1.5629	-2.20784	0.0363521	0.965288	NM_005638.3	6845	NP_005629.1	ILMN_1690524	6520066	S	Homo sapiens vesicle-associated membrane protein 7 (VAMP7), mRNA.	TI-VAMP; VAMP7; VAMP-7; SYBL1
6380220	MAGMAS	1.39392	1.39392	2.20547	0.0365366	0.965288	NM_016069.8	51025	NP_057153.8	ILMN_1763884	6380220	S	Homo sapiens mitochondria-associated protein involved in granulocyte-macrophage colony-stimulating factor signal transduction (Magmas), nuclear gene encoding mitochondrial protein, mRNA.	CGI-136
4210113	CMTM2	1.91153	1.91153	2.20503	0.036571	0.965288	NM_144673.2	146225	NP_653274.1	ILMN_1799030	4210113	S	Homo sapiens CKLF-like MARVEL transmembrane domain containing 2 (CMTM2), mRNA.	MGC39436; CKLFSF2
4810020	PLEK	-1.39598	1.39598	-2.20465	0.0366007	0.965288	NM_002664.1	5341	NP_002655.1	ILMN_1795762	4810020	S	Homo sapiens pleckstrin (PLEK), mRNA.	P47; FLJ27168
6590451	CLEC7A	-1.51404	1.51404	-2.20265	0.0367576	0.965288	NM_197948.2	64581	NP_922939.1	ILMN_1700610	6590451	A	Homo sapiens C-type lectin domain family 7, member A (CLEC7A), transcript variant 3, mRNA.	BGR; DECTIN1; CLECSF12
2850400	LOC23117	1.40556	1.40556	2.20169	0.0368328	0.965288	XM_933834.2	23117	XP_938927.2	ILMN_1656868	2850400	I	PREDICTED: Homo sapiens KIAA0220-like protein, transcript variant 16 (LOC23117), mRNA.
4230487	LOC728908	1.4774	1.4774	2.20169	0.036833	0.965288	XR_015892.1	728908		ILMN_3236935	4230487	S	PREDICTED: Homo sapiens misc_RNA (LOC728908), miscRNA.
7550343	PRDX6	-1.42674	1.42674	-2.20136	0.036859	0.965288	NM_004905.2	9588	NP_004896.1	ILMN_1803180	7550343	S	Homo sapiens peroxiredoxin 6 (PRDX6), mRNA.	p29; MGC46173; PRX; AOP2; aiPLA2; 1-Cys; KIAA0106; NSGPx
2760189	LOC613037	1.50556	1.50556	2.20075	0.036907	0.965288	NR_002555.2	613037		ILMN_1696843	2760189	S	Homo sapiens nuclear pore complex interacting protein pseudogene (LOC613037), non-coding RNA.
620092	ATP6V0A2	-1.34564	1.34564	-2.197	0.0372037	0.965288	NM_012463.2	23545	NP_036595.2	ILMN_1700380	620092	S	Homo sapiens ATPase, H+ transporting, lysosomal V0 subunit a2 (ATP6V0A2), mRNA.	TJ6M; ATP6a2; TJ6; a2; Stv1; ATP6N1D; Vph1; TJ6s; J6B7
6860377	DUSP1	-1.59082	1.59082	-2.19572	0.0373053	0.965288	NM_004417.2	1843	NP_004408.1	ILMN_1781285	6860377	S	Homo sapiens dual specificity phosphatase 1 (DUSP1), mRNA.	HVH1; MKP1; MKP-1; PTPN10; CL100
6270307	LOC644934	1.72574	1.72574	2.19463	0.0373922	0.965288	XM_930344.2	644934	XP_935437.1	ILMN_1678522	6270307	A	PREDICTED: Homo sapiens similar to 40S ribosomal protein S26, transcript variant 1 (LOC644934), mRNA.
6980546	CACNA1I	1.3763	1.3763	2.1943	0.0374182	0.965288	NM_001003406.1	8911	NP_001003406.1	ILMN_2300664	6980546	A	Homo sapiens calcium channel, voltage-dependent, T type, alpha 1I subunit (CACNA1I), transcript variant 2, mRNA.	KIAA1120; Cav3.3
4280608	PHF3	-1.30384	1.30384	-2.19324	0.0375029	0.965288	NM_015153.1	23469	NP_055968.1	ILMN_2057826	4280608	S	Homo sapiens PHD finger protein 3 (PHF3), mRNA.	MGC142212; MGC142210; KIAA0244
6560523	DYRK2	-1.45831	1.45831	-2.19249	0.0375632	0.965288	NM_003583.3	8445	NP_003574.1	ILMN_1794588	6560523	A	Homo sapiens dual-specificity tyrosine-(Y)-phosphorylation regulated kinase 2 (DYRK2), transcript variant 1, mRNA.	FLJ21365; FLJ21217
4230528	BTBD1	-1.4572	1.4572	-2.19069	0.0377072	0.965288	NM_001011885.1	53339	NP_001011885.1	ILMN_2411264	4230528	A	Homo sapiens BTB (POZ) domain containing 1 (BTBD1), transcript variant 2, mRNA.	C15orf1; NS5ATP8
6380463	OSTF1	-1.3193	1.3193	-2.18921	0.0378262	0.965288	NM_012383.3	26578	NP_036515.3	ILMN_1742456	6380463	S	Homo sapiens osteoclast stimulating factor 1 (OSTF1), mRNA.	bA235O14.1; OSF; SH3P2; FLJ20559
1340259	ZNF330	-1.36108	1.36108	-2.18903	0.037841	0.965288	NM_014487.3	27309	NP_055302.1	ILMN_1710873	1340259	S	Homo sapiens zinc finger protein 330 (ZNF330), mRNA.	NOA36; HSA6591
4280133	UFM1	-1.56487	1.56487	-2.18777	0.0379427	0.965288	NM_016617.1	51569	NP_057701.1	ILMN_1757646	4280133	S	Homo sapiens ubiquitin-fold modifier 1 (UFM1), mRNA.	bA131P10.1; C13orf20; BM-002
7380139	SERINC3	-1.34858	1.34858	-2.18641	0.0380521	0.965288	NM_006811.2	10955	NP_006802.1	ILMN_1815656	7380139	A	Homo sapiens serine incorporator 3 (SERINC3), transcript variant 1, mRNA.	TMS-1; TDE; SBBI99; DIFF33; TDE1; AIGP1
1400408	EGLN2	1.62633	1.62633	2.18364	0.0382774	0.965288	NM_053046.2	112398	NP_444274.1	ILMN_1768773	1400408	A	Homo sapiens egl nine homolog 2 (C. elegans) (EGLN2), transcript variant 1, mRNA.	DKFZp434E026; EIT6; PHD1; HIFPH1; HPH-3
3400133	TCEB2	1.34575	1.34575	2.18299	0.0383303	0.965288	NM_007108.2	6923	NP_009039.1	ILMN_2377185	3400133	A	Homo sapiens transcription elongation factor B (SIII), polypeptide 2 (18kDa, elongin B) (TCEB2), transcript variant 1, mRNA.	SIII
2320289	GLUD1	-1.41498	1.41498	-2.18183	0.0384249	0.965288	NM_005271.1	2746	NP_005262.1	ILMN_1713756	2320289	S	Homo sapiens glutamate dehydrogenase 1 (GLUD1), mRNA.	GLUD; GDH1; GDH; MGC132003
50594	LOC91316	1.3772	1.3772	2.17822	0.0387207	0.965288	NR_024448.1	91316		ILMN_3235718	50594	S	Homo sapiens glucuronidase, beta/ immunoglobulin lambda-like polypeptide 1 pseudogene (LOC91316), non-coding RNA. XR_040205 XR_040206
3850008	LOC654189	-1.41498	1.41498	-2.17491	0.0389942	0.965288	XM_942687.1	654189	XP_947780.1	ILMN_1761474	3850008	A	PREDICTED: Homo sapiens similar to heterogeneous nuclear ribonucleoprotein A3, transcript variant 1 (LOC654189), mRNA.
2970408	CD8A	-1.88149	1.88149	-2.17244	0.039199	0.965288	NM_001768.5	925	NP_001759.3	ILMN_1760374	2970408	I	Homo sapiens CD8a molecule (CD8A), transcript variant 1, mRNA.	p32; CD8; MAL; Leu2
450309	DDX49	1.35578	1.35578	2.17109	0.0393114	0.965288	NM_019070.3	54555	NP_061943.2	ILMN_1762225	450309	S	Homo sapiens DEAD (Asp-Glu-Ala-Asp) box polypeptide 49 (DDX49), mRNA.	FLJ10432; R27090_2
7200403	SPG21	-1.32148	1.32148	-2.1702	0.0393859	0.965288	NM_016630.3	51324	NP_057714.1	ILMN_1657423	7200403	A	Homo sapiens spastic paraplegia 21 (autosomal recessive, Mast syndrome) (SPG21), transcript variant 1, mRNA. XM_945612 XM_945613 XM_945615 XM_945617 XM_945619 XM_945622	BM-019; GL010; ACP33; MAST
5720373	ANO9	1.46659	1.46659	2.16984	0.039416	0.965288	NM_001012302.2	338440	NP_001012302.2	ILMN_1798679	5720373	A	Homo sapiens anoctamin 9 (ANO9), mRNA.	TP53I5; PIG5
6580491	CUL9	1.45359	1.45359	2.16924	0.0394663	0.965288	NM_015089.2	23113	NP_055904.1	ILMN_1806010	6580491	S	Homo sapiens cullin 9 (CUL9), mRNA.	DKFZp686G1042; DKFZp686P2024; RP3-330M21.2; H7AP1
6770309	MYL6	1.30891	1.30891	2.16661	0.0396875	0.965288	NM_021019.3	4637	NP_066299.2	ILMN_1809013	6770309	A	Homo sapiens myosin, light chain 6, alkali, smooth muscle and non-muscle (MYL6), transcript variant 1, mRNA.	MLC3NM; MLC1SM; LC17-NM; LC17-GI; ESMLC; LC17B; MLC3SM; LC17A
240731	SGTA	1.39925	1.39925	2.16658	0.0396892	0.965288	NM_003021.3	6449	NP_003012.1	ILMN_1677800	240731	S	Homo sapiens small glutamine-rich tetratricopeptide repeat (TPR)-containing, alpha (SGTA), mRNA.	hSGT; SGT
1430524	LTA4H	-1.38143	1.38143	-2.16646	0.0396993	0.965288	NM_000895.1	4048	NP_000886.1	ILMN_1690342	1430524	S	Homo sapiens leukotriene A4 hydrolase (LTA4H), mRNA.
1110669	ITM2C	1.39721	1.39721	2.16636	0.0397078	0.965288	NM_001012516.1	81618	NP_001012534.1	ILMN_1680453	1110669	A	Homo sapiens integral membrane protein 2C (ITM2C), transcript variant 2, mRNA.	E25; ITM3; BRI3; E25C; BRICD2C
870736	KIAA1545	1.43841	1.43841	2.16596	0.0397415	0.965288	XM_495939.3	57666	XP_495939.3	ILMN_1760305	870736	A	PREDICTED: Homo sapiens KIAA1545 protein (KIAA1545), mRNA.
3170482	2013-03-08	2.06383	2.06383	2.16523	0.039803	0.965288	NM_145021.4	220972	NP_659458.2	ILMN_2336335	3170482	A	Homo sapiens membrane-associated ring finger (C3HC4) 8 (MARCH8), transcript variant 8, mRNA.	c-MIR; MIR; RNF178; MARCH-VIII
5820133	AKIRIN1	-1.55503	1.55503	-2.16467	0.0398508	0.965288	NM_024595.1	79647	NP_078871.1	ILMN_1658337	5820133	A	Homo sapiens akirin 1 (AKIRIN1), mRNA.	STRF2; FLJ12666; RP11-781D11.2
150241	MAN2C1	1.50535	1.50535	2.16396	0.0399109	0.965288	NM_006715.2	4123	NP_006706.2	ILMN_2111739	150241	S	Homo sapiens mannosidase, alpha, class 2C, member 1 (MAN2C1), mRNA.	MAN6A8; DKFZp686E23167; MANA1; MANA; MGC87979
2750309	MRPL53	1.44231	1.44231	2.16395	0.0399117	0.965288	NM_053050.2	116540	NP_444278.1	ILMN_1813682	2750309	S	Homo sapiens mitochondrial ribosomal protein L53 (MRPL53), nuclear gene encoding mitochondrial protein, mRNA.	MGC20402; FLJ90728
3060682	BPGM	1.75582	1.75582	2.16382	0.0399222	0.965288	NM_001724.3	669	NP_001715.1	ILMN_2352921	3060682	A	Homo sapiens 2,3-bisphosphoglycerate mutase (BPGM), transcript variant 1, mRNA.
620484	TNFRSF13B	1.41017	1.41017	2.15948	0.0402913	0.965288	NM_012452.2	23495	NP_036584.1	ILMN_1759075	620484	S	Homo sapiens tumor necrosis factor receptor superfamily, member 13B (TNFRSF13B), mRNA.	TACI; TNFRSF14B; FLJ39942; CD267; MGC133214; MGC39952; CVID
1780538	SLC6A8	2.03943	2.03943	2.1583	0.0403916	0.965288	NM_005629.1	6535	NP_005620.1	ILMN_1806349	1780538	S	Homo sapiens solute carrier family 6 (neurotransmitter transporter, creatine), member 8 (SLC6A8), mRNA.	MGC87396; CT1; CRTR
50735	ADCY7	-1.51145	1.51145	-2.1581	0.0404088	0.965288	NM_001114.3	113	NP_001105.1	ILMN_1655935	50735	S	Homo sapiens adenylate cyclase 7 (ADCY7), mRNA.	KIAA0037; FLJ36387
5130161	LOC284167	1.31908	1.31908	2.15794	0.0404227	0.965288	XR_037756.1	284167		ILMN_3293049	5130161	M	PREDICTED: Homo sapiens misc_RNA (LOC284167), miscRNA.
2480544	KCNMB1	-1.30648	1.30648	-2.15772	0.0404413	0.965288	NM_004137.2	3779	NP_004128.1	ILMN_1652065	2480544	S	Homo sapiens potassium large conductance calcium-activated channel, subfamily M, beta member 1 (KCNMB1), mRNA.	K(VCA)beta; SLO-BETA; hslo-beta
3990521	LOC728635	1.304	1.304	2.15668	0.0405301	0.965288	XM_001131304.1	728635	XP_001131304.1	ILMN_1676014	3990521	I	PREDICTED: Homo sapiens similar to peroxisomal short-chain alcohol dehydrogenase, transcript variant 1 (LOC728635), mRNA.
6200692	FOXO3	1.57333	1.57333	2.15327	0.0408238	0.965288	NM_201559.2	2309	NP_963853.1	ILMN_1681703	6200692	A	Homo sapiens forkhead box O3 (FOXO3), transcript variant 2, mRNA.	FOXO2; FKHRL1; AF6q21; DKFZp781A0677; MGC12739; FKHRL1P2; MGC31925; FOXO3A
290592	CASP8	-1.38122	1.38122	-2.15105	0.0410153	0.965288	NM_033356.3	841	NP_203520.1	ILMN_1787749	290592	I	Homo sapiens caspase 8, apoptosis-related cysteine peptidase (CASP8), transcript variant C, mRNA.	MCH5; MGC78473; MACH; ALPS2B; FLICE; CAP4
7200603	PIP5K2A	2.11773	2.11773	2.15104	0.0410163	0.965288	NM_005028.3	5305	NP_005019.2	ILMN_2152465	7200603	S	Homo sapiens phosphatidylinositol-4-phosphate 5-kinase, type II, alpha (PIP5K2A), mRNA.	PIP5KII-alpha; PIPK
3290315	NRD1	1.37946	1.37946	2.14967	0.0411356	0.965288	NM_002525.1	4898	NP_002516.1	ILMN_1800897	3290315	S	Homo sapiens nardilysin (N-arginine dibasic convertase) (NRD1), mRNA.	hNRD2; hNRD1
7320435	DPM3	1.37662	1.37662	2.14931	0.0411669	0.965288	NM_153741.1	54344	NP_714963.1	ILMN_2402674	7320435	A	Homo sapiens dolichyl-phosphate mannosyltransferase polypeptide 3 (DPM3), transcript variant 2, mRNA.	MGC34275; MGC125905; MGC125904
2190564	FAM160B2	1.31482	1.31482	2.14767	0.0413096	0.965288	NM_022749.5	64760	NP_073586.5	ILMN_3245907	2190564	S	Homo sapiens family with sequence similarity 160, member B2 (FAM160B2), mRNA.	FLJ11125; FLJ21801; MGC138352
4880068	RNF123	1.55712	1.55712	2.14765	0.0413109	0.965288	NM_022064.2	63891	NP_071347.2	ILMN_1663605	4880068	S	Homo sapiens ring finger protein 123 (RNF123), mRNA.	KPC1; DKFZp686C2222; FP1477; FLJ12565; MGC163504
4880376	UBE2O	1.45937	1.45937	2.14749	0.0413253	0.965288	NM_022066.2	63893	NP_071349.2	ILMN_1746579	4880376	S	Homo sapiens ubiquitin-conjugating enzyme E2O (UBE2O), mRNA.	E2-230K; KIAA1734; FLJ12878
1580768	SNRNP27	-1.30547	1.30547	-2.1462	0.0414382	0.965288	NM_006857.1	11017	NP_006848.1	ILMN_3239621	1580768	S	Homo sapiens small nuclear ribonucleoprotein 27kDa (U4/U6.U5) (SNRNP27), mRNA.
2970433	FAM69A	-1.41377	1.41377	-2.14527	0.0415191	0.965288	NM_001006605.3	388650	NP_001006606.2	ILMN_3307791	2970433	S	Homo sapiens family with sequence similarity 69, member A (FAM69A), mRNA.	FLJ23493
6560201	LOC728835	-1.52052	1.52052	-2.14523	0.041523	0.965288	XM_001133190.1	728835	XP_001133190.1	ILMN_3235832	6560201	S	PREDICTED: Homo sapiens similar to cytokine, transcript variant 3 (LOC728835), mRNA.
4860703	LOC648695	-1.65144	1.65144	-2.14346	0.0416782	0.965288	XM_944246.2	648695	XP_949339.1	ILMN_1783684	4860703	A	PREDICTED: Homo sapiens similar to retinoblastoma binding protein 4, transcript variant 5 (LOC648695), mRNA.
4060608	MLL4	1.52617	1.52617	2.14336	0.0416872	0.965288	NM_014727.1	9757	NP_055542.1	ILMN_1715968	4060608	S	Homo sapiens myeloid/lymphoid or mixed-lineage leukemia 4 (MLL4), mRNA.	MLL2; HRX2; KIAA0304; WBP7; TRX2
1770541	SERP1	-1.50985	1.50985	-2.14207	0.0418006	0.965288	NM_014445.3	27230	NP_055260.1	ILMN_1706817	1770541	S	Homo sapiens stress-associated endoplasmic reticulum protein 1 (SERP1), mRNA.	RAMP4; MGC117327; MGC133322; MGC133321
4390564	NUCKS1	1.34517	1.34517	2.14115	0.0418812	0.965288	NM_022731.2	64710	NP_073568.2	ILMN_1680692	4390564	S	Homo sapiens nuclear casein kinase and cyclin-dependent kinase substrate 1 (NUCKS1), mRNA.	NUCKS; FLJ21480; JC7
1660039	DHPS	1.39545	1.39545	2.14085	0.0419076	0.965288	NM_013406.1	1725	NP_037538.1	ILMN_1752967	1660039	A	Homo sapiens deoxyhypusine synthase (DHPS), transcript variant 2, mRNA.	MIG13
5570180	LCK	1.34054	1.34054	2.1404	0.0419474	0.965288	NM_005356.2	3932	NP_005347.2	ILMN_1699991	5570180	S	Homo sapiens lymphocyte-specific protein tyrosine kinase (LCK), mRNA.
1740022	SPNS3	1.38069	1.38069	2.13846	0.0421199	0.965288	NM_182538.3	201305	NP_872344.2	ILMN_1668984	1740022	S	Homo sapiens spinster homolog 3 (Drosophila) (SPNS3), mRNA.	MGC29671
1980113	MKRN1	1.65075	1.65075	2.1374	0.0422136	0.965288	NM_013446.2	23608	NP_038474.1	ILMN_1671583	1980113	S	Homo sapiens makorin ring finger protein 1 (MKRN1), mRNA.	RNF61; FLJ21334
130463	FCGBP	1.37069	1.37069	2.13425	0.042495	0.965288	XM_001131379.1	8857	XP_001131379.1	ILMN_1718984	130463	A	PREDICTED: Homo sapiens Fc fragment of IgG binding protein (FCGBP), mRNA.
730440	RELB	1.40067	1.40067	2.13335	0.0425749	0.965288	NM_006509.2	5971	NP_006500.2	ILMN_1811258	730440	S	Homo sapiens v-rel reticuloendotheliosis viral oncogene homolog B (RELB), mRNA.	I-REL
2490400	MUC6	1.57053	1.57053	2.13332	0.0425781	0.965288	NM_005961.2	4588	NP_005952.2	ILMN_1657932	2490400	A	Homo sapiens mucin 6, oligomeric mucus/gel-forming (MUC6), mRNA.	MUC6 mucin
730164	SLC40A1	-1.7827	1.7827	-2.13233	0.0426667	0.965288	NM_014585.3	30061	NP_055400.1	ILMN_2053103	730164	S	Homo sapiens solute carrier family 40 (iron-regulated transporter), member 1 (SLC40A1), mRNA.	IREG1; HFE4; MST079; FPN1; MTP1; MSTP079; SLC11A3
1400427	KCNG1	1.3585	1.3585	2.13186	0.0427093	0.965288	NM_002237.3	3755	NP_002228.2	ILMN_1673769	1400427	I	Homo sapiens potassium voltage-gated channel, subfamily G, member 1 (KCNG1), mRNA.	KCNG; KV6.1; MGC12878; K13; kH2
5670368	SLC39A1	-1.46944	1.46944	-2.12849	0.043013	0.965288	NM_014437.3	27173	NP_055252.2	ILMN_2116714	5670368	S	Homo sapiens solute carrier family 39 (zinc transporter), member 1 (SLC39A1), mRNA.	ZIP1; ZIRTL
1470762	AUTS2	-1.3809	1.3809	-2.12802	0.043055	0.965288	NM_015570.1	26053	NP_056385.1	ILMN_1749081	1470762	S	Homo sapiens autism susceptibility candidate 2 (AUTS2), mRNA.	MGC13140; KIAA0442
5910079	LOC728226	1.35594	1.35594	2.12786	0.04307	0.965288	XM_001128310.1	728226	XP_001128310.1	ILMN_1753340	5910079	A	PREDICTED: Homo sapiens similar to gamma-glutamyltransferase 2, transcript variant 3 (LOC728226), mRNA.
4180544	ROPN1L	1.45123	1.45123	2.12631	0.0432105	0.965288	NM_031916.2	83853	NP_114122.2	ILMN_1696466	4180544	S	Homo sapiens ropporin 1-like (ROPN1L), mRNA.	ASP; FLJ25776
3830364	ZNF341	1.30983	1.30983	2.12617	0.0432227	0.965288	NM_032819.3	84905	NP_116208.3	ILMN_2043728	3830364	S	Homo sapiens zinc finger protein 341 (ZNF341), mRNA.
2650598	CYP4V2	-1.39182	1.39182	-2.12395	0.0434247	0.965288	NM_207352.2	285440	NP_997235.2	ILMN_2054607	2650598	S	Homo sapiens cytochrome P450, family 4, subfamily V, polypeptide 2 (CYP4V2), mRNA.	BCD; MGC43534; CYP4AH1
4860711	CCDC88B	1.67178	1.67178	2.12265	0.0435435	0.965288	NM_032251.4	283234	NP_115627.5	ILMN_1772208	4860711	S	Homo sapiens coiled-coil domain containing 88B (CCDC88B), mRNA.	BRLZ; FLJ37970; FLJ00354; DKFZp434G0920; CCDC88; HkRP3
4290537	TMED2	-1.64739	1.64739	-2.12102	0.0436928	0.965288	NM_006815.3	10959	NP_006806.1	ILMN_1654939	4290537	S	Homo sapiens transmembrane emp24 domain trafficking protein 2 (TMED2), mRNA.	FLJ21323; RNP24; P24A
1400102	PDXDC2	-1.32886	1.32886	-2.11907	0.0438715	0.965288	NR_003610.1	283970		ILMN_3251217	1400102	S	Homo sapiens pyridoxal-dependent decarboxylase domain containing 2 (PDXDC2), non-coding RNA.	FLJ23482
6290091	SNORD104	1.44503	1.44503	2.11887	0.0438904	0.965288	NR_004380.1	692227		ILMN_3248218	6290091	S	Homo sapiens small nucleolar RNA, C/D box 104 (SNORD104), small nucleolar RNA.	U104
2650471	CCDC94	1.35941	1.35941	2.1177	0.0439985	0.965288	NM_018074.4	55702	NP_060544.2	ILMN_3245310	2650471	S	Homo sapiens coiled-coil domain containing 94 (CCDC94), mRNA.	FLJ10374
6560376	RPS26P11	1.72696	1.72696	2.11691	0.0440713	0.965288	NR_002309.1	441502		ILMN_2180866	6560376	S	Homo sapiens ribosomal protein S26 pseudogene 11 (RPS26P11), non-coding RNA.	bA366E13.1
540020	LGALS8	-1.45692	1.45692	-2.11603	0.0441529	0.965288	NM_006499.3	3964	NP_006490.3	ILMN_2353358	540020	A	Homo sapiens lectin, galactoside-binding, soluble, 8 (LGALS8), transcript variant 1, mRNA.	Gal-8; PCTA-1; Po66-CBP; PCTA1
6560767	C17ORF62	1.55028	1.55028	2.11414	0.0443274	0.965288	NM_001100408.1	79415	NP_001093878.1	ILMN_1750401	6560767	S	Homo sapiens chromosome 17 open reading frame 62 (C17orf62), transcript variant 3, mRNA.	MGC4368; FLJ00406; FLJ90469
270402	WWP2	1.38864	1.38864	2.11338	0.0443981	0.965288	NM_007014.3	11060	NP_008945.2	ILMN_1759173	270402	I	Homo sapiens WW domain containing E3 ubiquitin protein ligase 2 (WWP2), transcript variant 1, mRNA.	WWp2-like; AIP2
6270286	CD47	-1.36598	1.36598	-2.10964	0.0447471	0.965288	NM_001777.3	961	NP_001768.1	ILMN_2356991	6270286	A	Homo sapiens CD47 molecule (CD47), transcript variant 1, mRNA.	OA3; MER6; IAP
2640246	CDC2L2	1.54485	1.54485	2.10897	0.04481	0.965288	NM_024011.2	728642	NP_076916.2	ILMN_1711078	2640246	A	Homo sapiens cell division cycle 2-like 2 (PITSLRE proteins) (CDC2L2), transcript variant 1, mRNA. XM_001713745 XM_001713746 XM_001713747	MGC131975; CDK11-p46; PITSLRE; CDC2L3; CDK11-p110; p58GTA; CDK11-p58
3170020	DGKA	1.56013	1.56013	2.10545	0.0451414	0.965288	NM_201554.1	1606	NP_963848.1	ILMN_2319910	3170020	A	Homo sapiens diacylglycerol kinase, alpha 80kDa (DGKA), transcript variant 4, mRNA.	MGC42356; DGK-alpha; DAGK1; MGC12821; DAGK
2710017	KIF5B	-1.33537	1.33537	-2.10479	0.0452039	0.965288	NM_004521.1	3799	NP_004512.1	ILMN_1788160	2710017	S	Homo sapiens kinesin family member 5B (KIF5B), mRNA.	KINH; U-KHC; KNS; UKHC; KNS1
3450180	OAS1	-1.97898	1.97898	-2.1037	0.0453075	0.965288	NM_002534.2	4938	NP_002525.2	ILMN_1658247	3450180	I	Homo sapiens 2',5'-oligoadenylate synthetase 1, 40/46kDa (OAS1), transcript variant 2, mRNA.	OIAS; OIASI; IFI-4
50608	MTP18	1.30778	1.30778	2.10179	0.0454879	0.965288	NM_001003704.1	51537	NP_001003704.1	ILMN_2372040	50608	A	Homo sapiens mitochondrial protein 18 kDa (MTP18), nuclear gene encoding mitochondrial protein, transcript variant 2, mRNA.	HSPC242
5310554	MPP1	1.85331	1.85331	2.10058	0.0456031	0.965288	NM_002436.2	4354	NP_002427.1	ILMN_1733675	5310554	S	Homo sapiens membrane protein, palmitoylated 1, 55kDa (MPP1), mRNA.	AAG12; EMP55; DXS552; DXS552E; PEMP; MRG1
3190246	CHN2	-1.31836	1.31836	-2.09924	0.0457309	0.965288	NM_004067.2	1124	NP_004058.1	ILMN_2403237	3190246	A	Homo sapiens chimerin (chimaerin) 2 (CHN2), transcript variant 2, mRNA.	BCH; ARHGAP3; RHOGAP3; MGC138360
7050523	API5	-1.38853	1.38853	-2.09738	0.0459092	0.965288	NM_006595.2	8539	NP_006586.1	ILMN_1815051	7050523	S	Homo sapiens apoptosis inhibitor 5 (API5), mRNA.	AAC-11; AAC11; API5L1
5720382	SOLH	1.59758	1.59758	2.09735	0.0459122	0.965288	NM_005632.2	6650	NP_005623.1	ILMN_1763739	5720382	S	Homo sapiens small optic lobes homolog (Drosophila) (SOLH), mRNA.	MGC131491; CAPN15
630356	DAZAP2	-1.47008	1.47008	-2.09687	0.0459581	0.965288	NM_014764.2	9802	NP_055579.1	ILMN_1718988	630356	S	Homo sapiens DAZ associated protein 2 (DAZAP2), mRNA.	KIAA0058; MGC766; MGC14319
1740433	MSL3L1	1.51393	1.51393	2.09679	0.0459659	0.965288	NM_078629.1	10943	NP_523353.1	ILMN_1713156	1740433	A	Homo sapiens male-specific lethal 3-like 1 (Drosophila) (MSL3L1), transcript variant 1, mRNA.	DKFZP586J1822
4540370	RAB7L1	-1.33871	1.33871	-2.09592	0.0460488	0.965288	NM_003929.1	8934	NP_003920.1	ILMN_1813685	4540370	S	Homo sapiens RAB7, member RAS oncogene family-like 1 (RAB7L1), mRNA.	RAB7L; DKFZp686P1051
4390079	SAMSN1	-1.33003	1.33003	-2.09548	0.0460919	0.965288	NM_022136.3	64092	NP_071419.3	ILMN_2171289	4390079	S	Homo sapiens SAM domain, SH3 domain and nuclear localization signals 1 (SAMSN1), mRNA.	NASH1; HACS1; SASH2; SH3D6B
1050544	SCAMP1	-1.541	1.541	-2.09531	0.0461081	0.965288	NM_004866.4	9522	NP_004857.4	ILMN_1728907	1050544	A	Homo sapiens secretory carrier membrane protein 1 (SCAMP1), mRNA.	SCAMP; SCAMP37
6280411	ARID1A	-1.40751	1.40751	-2.09508	0.0461297	0.965288	NM_139135.2	8289	NP_624361.1	ILMN_1797341	6280411	A	Homo sapiens AT rich interactive domain 1A (SWI-like) (ARID1A), transcript variant 2, mRNA.	BAF250; B120; P270; SMARCF1; C1orf4; BAF250a; BM029
1510719	PLDN	-1.50832	1.50832	-2.09462	0.0461739	0.965288	NM_012388.2	26258	NP_036520.1	ILMN_1733666	1510719	S	Homo sapiens pallidin homolog (mouse) (PLDN), mRNA.	PA; PALLID
3610082	PTPN7	1.35463	1.35463	2.09388	0.0462458	0.965288	NM_080588.1	5778	NP_542155.1	ILMN_1715214	3610082	A	Homo sapiens protein tyrosine phosphatase, non-receptor type 7 (PTPN7), transcript variant 2, mRNA.	BPTP-4; LC-PTP; LPTP; HEPTP; PTPNI
2000025	LOC648024	-1.49498	1.49498	-2.09338	0.0462937	0.965288	XR_018316.1	648024		ILMN_1665736	2000025	A	PREDICTED: Homo sapiens similar to eukaryotic translation initiation factor 4A, isoform 1 (LOC648024), mRNA.
990343	SP4	-1.51533	1.51533	-2.09202	0.0464255	0.965288	NM_003112.3	6671	NP_003103.2	ILMN_1721081	990343	S	Homo sapiens Sp4 transcription factor (SP4), mRNA.	MGC130009; SPR-1; HF1B; MGC130008
7400743	KIAA1618	-1.38818	1.38818	-2.09078	0.0465454	0.965288	NM_020954.2	57714	NP_066005.2	ILMN_2289093	7400743	I	Homo sapiens KIAA1618 (KIAA1618), mRNA.
4850754	GHITM	-1.48648	1.48648	-2.08956	0.0466639	0.965288	NM_014394.2	27069	NP_055209.2	ILMN_1728467	4850754	S	Homo sapiens growth hormone inducible transmembrane protein (GHITM), mRNA.	FLJ26584; My021; DERP2; PTD010; HSPC282; TMBIM5; DKFZp566C0746
1820681	DPEP2	1.5438	1.5438	2.08831	0.0467861	0.965288	NM_022355.1	64174	NP_071750.1	ILMN_1689160	1820681	S	Homo sapiens dipeptidase 2 (DPEP2), mRNA.	MBD2
3140632	FAM117B	-1.43381	1.43381	-2.08671	0.0469417	0.965288	NM_173511.2	150864	NP_775782.1	ILMN_3244607	3140632	S	Homo sapiens family with sequence similarity 117, member B (FAM117B), mRNA.	FLJ38771; DKFZp686H01244; FAM117B
5700309	FAHD2B	1.31124	1.31124	2.08644	0.0469684	0.965288	NM_199336.1	151313	NP_955368.1	ILMN_2146657	5700309	S	Homo sapiens fumarylacetoacetate hydrolase domain containing 2B (FAHD2B), mRNA.	DKFZp434N062
1850139	CEACAM3	1.72078	1.72078	2.08642	0.0469707	0.965288	NM_001815.2	1084	NP_001806.2	ILMN_1743570	1850139	S	Homo sapiens carcinoembryonic antigen-related cell adhesion molecule 3 (CEACAM3), mRNA.	W282; W264; MGC119875; CGM1; CEA; CD66D
110075	TRAK2	1.32249	1.32249	2.08619	0.0469929	0.965288	NM_015049.1	66008	NP_055864.1	ILMN_1781691	110075	S	Homo sapiens trafficking protein, kinesin binding 2 (TRAK2), mRNA.	KIAA0549; GRIF1; ALS2CR3; OIP98; GRIF-1; CALS-C
50427	TMEM106B	-1.51675	1.51675	-2.08568	0.0470428	0.965288	NM_018374.2	54664	NP_060844.2	ILMN_1726288	50427	S	Homo sapiens transmembrane protein 106B (TMEM106B), mRNA.	FLJ11273; MGC33727
3940274	LOC732360	1.31541	1.31541	2.08499	0.0471101	0.965288	XR_038607.1	732360		ILMN_3229033	3940274	A	PREDICTED: Homo sapiens misc_RNA (LOC732360), miscRNA.
3290669	SFRS12	-1.31415	1.31415	-2.08254	0.0473514	0.965288	NM_139168.2	140890	NP_631907.1	ILMN_1720088	3290669	S	Homo sapiens splicing factor, arginine/serine-rich 12 (SFRS12), transcript variant 2, mRNA.	DKFZp564B176; SRrp508; SRrp86; MGC133045
2850142	LOC100129650	1.79358	1.79358	2.08055	0.0475478	0.965288	XR_038694.1	100129650		ILMN_3254492	2850142	M	PREDICTED: Homo sapiens misc_RNA (LOC100129650), miscRNA.
6940386	PHF14	-1.35715	1.35715	-2.07902	0.0476986	0.965288	NM_001007157.1	9678	NP_001007158.1	ILMN_1653438	6940386	I	Homo sapiens PHD finger protein 14 (PHF14), transcript variant 1, mRNA.	MGC176640
70630	RNF144B	-1.34634	1.34634	-2.07824	0.0477767	0.965288	NM_182757.2	255488	NP_877434.2	ILMN_1752526	70630	S	Homo sapiens ring finger protein 144B (RNF144B), mRNA.	KIAA0161; MGC71786; IBRDC2; p53RFP; bA528A10.3
360753	MKRN2	-1.3915	1.3915	-2.07752	0.0478485	0.965288	NM_014160.3	23609	NP_054879.3	ILMN_2056760	360753	S	Homo sapiens makorin ring finger protein 2 (MKRN2), mRNA.	HSPC070; RNF62
7610593	TRAPPC5	1.65183	1.65183	2.0774	0.0478599	0.965288	NM_001042462.1	126003	NP_001035927.1	ILMN_2372639	7610593	A	Homo sapiens trafficking protein particle complex 5 (TRAPPC5), transcript variant 3, mRNA.	MGC52424
3440538	ZP3	1.34594	1.34594	2.07689	0.0479109	0.965288	NM_007155.4	7784	NP_009086.4	ILMN_1662970	3440538	I	Homo sapiens zona pellucida glycoprotein 3 (sperm receptor) (ZP3), mRNA.	ZPC; ZP3-474; ZP3-424; ZP3-372; ZP3B; HUMZP3; ZP3A
2640301	TNF	-1.32607	1.32607	-2.07574	0.0480257	0.965288	NM_000594.2	7124	NP_000585.2	ILMN_1728106	2640301	S	Homo sapiens tumor necrosis factor (TNF superfamily, member 2) (TNF), mRNA.	TNFSF2; DIF; TNF-alpha; TNFA
3190692	POLL	1.77389	1.77389	2.07423	0.0481764	0.965288	NM_013274.2	27343	NP_037406.1	ILMN_1745787	3190692	S	Homo sapiens polymerase (DNA directed), lambda (POLL), mRNA.	FLJ46002; POL-KAPPA; BETA-N
6650605	PBXIP1	1.47279	1.47279	2.07352	0.0482469	0.965288	NM_020524.2	57326	NP_065385.2	ILMN_1814315	6650605	S	Homo sapiens pre-B-cell leukemia homeobox interacting protein 1 (PBXIP1), mRNA.	HPIP
5870685	IL6R	-1.47319	1.47319	-2.07168	0.0484323	0.965288	NM_000565.2	3570	NP_000556.1	ILMN_1754753	5870685	A	Homo sapiens interleukin 6 receptor (IL6R), transcript variant 1, mRNA.	MGC104991; IL-6R-alpha; IL6RA; CD126; IL-6R-1
5310358	TIA1	-1.69739	1.69739	-2.07092	0.048508	0.965288	NM_022173.1	7072	NP_071505.1	ILMN_2388466	5310358	A	Homo sapiens TIA1 cytotoxic granule-associated RNA binding protein (TIA1), transcript variant 2, mRNA.
4260725	CD79B	1.51236	1.51236	2.0707	0.04853	0.965288	NM_021602.1	974	NP_067613.1	ILMN_1785439	4260725	A	Homo sapiens CD79B antigen (immunoglobulin-associated beta) (CD79B), transcript variant 2, mRNA.	IGB; B29
6660674	ERGIC2	-1.42799	1.42799	-2.06775	0.0488288	0.965288	NM_016570.2	51290	NP_057654.2	ILMN_1712766	6660674	S	Homo sapiens ERGIC and golgi 2 (ERGIC2), mRNA.	cd002; PTX1; MGC111152; CDA14; Erv41
630601	2013-09-02	-1.45017	1.45017	-2.06396	0.0492134	0.965288	NM_004404.3	4735	NP_004395.1	ILMN_2365711	630601	A	Homo sapiens septin 2 (SEPT2), transcript variant 4, mRNA.	KIAA0158; NEDD5; hNedd5; DIFF6; Pnutl3
70162	TDG	1.36658	1.36658	2.06225	0.0493885	0.965288	NM_003211.3	6996	NP_003202.3	ILMN_1782331	70162	I	Homo sapiens thymine-DNA glycosylase (TDG), mRNA.
4150189	CTSL1	-1.45152	1.45152	-2.06127	0.0494881	0.965288	NM_001912.3	1514	NP_001903.1	ILMN_1812995	4150189	A	Homo sapiens cathepsin L1 (CTSL1), transcript variant 1, mRNA.	MEP; CATL; FLJ31037; CTSL
2350632	LOC100132960	1.5603	1.5603	2.06013	0.0496053	0.965288	XR_037128.1	100132960		ILMN_3242734	2350632	S	PREDICTED: Homo sapiens misc_RNA (LOC100132960), miscRNA.
3190326	ATG9A	1.63572	1.63572	2.05912	0.049709	0.965288	NM_001077198.1	79065	NP_001070666.1	ILMN_2410975	3190326	A	Homo sapiens ATG9 autophagy related 9 homolog A (S. cerevisiae) (ATG9A), transcript variant 1, mRNA.	APG9L1; MGD3208
5900561	SFRS3	-1.36125	1.36125	-2.05831	0.0497926	0.965288	NM_003017.3	6428	NP_003008.1	ILMN_1723212	5900561	S	Homo sapiens splicing factor, arginine/serine-rich 3 (SFRS3), mRNA.	SRp20
4290209	TMC6	1.41944	1.41944	2.0579	0.0498347	0.965288	NM_007267.5	11322	NP_009198.3	ILMN_1794677	4290209	S	Homo sapiens transmembrane channel-like 6 (TMC6), mRNA.	LAK-4P; EVIN1; EV1; EVER1
